# Supplementary material for: The Drosophila hnRNP F/H homolog Glorund recruits dFMRP to inhibit nanos translation elongation
Source: Nucleic Acids Res. 2022 Jun 14;50(12):7067–83. doi: 10.1093/nar/gkac500 (PMC9262583; doi:10.1093/nar/gkac500)
Supplement: gkac500_Supplemental_Files [file gkac500_supplemental_files.zip]

Archive with 2 entries (2 files):
- Supplemental Figures.pdf
- Table S1 IPMS Results.xlsx
