# Supplementary material for: The Drosophila hnRNP F/H homolog Glorund recruits dFMRP to inhibit nanos translation elongation
Source: Nucleic Acids Res. 2022 Jun 14;50(12):7067–83. doi: 10.1093/nar/gkac500 (PMC9262583; doi:10.1093/nar/gkac500)
Supplement: gkac500_Supplemental_Files [file gkac500_supplemental_files.zip › Table S1 IPMS Results.xlsx]

## Sheet: Analysis
				Native IP-MS		Crosslinked IP-MS		Fold Enrichment over Control		Enriched		High Confidence Hit	Identified in Bansal et al., 2020
	Identified Proteins	Accession Number	Molecular Weight	MCP-GFP	GFP-Glo	unXlink	Xlink	Native IP-MS	Crosslinked IP-MS	Native IP-MS	Crosslinked IP-MS
1	Trypsin - Sus scrofa (Pig).	CON_TRYP_PIG	24 kDa	479	324	338	158	0.676409	0.467456	NO	NO	NO		# Proteins enriched in native IP-MS	94	Bansal 27/144
2	10	CON_Keratin	?	0	0	677	251	N/A	0.370753	NO	NO	NO		# Proteins enriched in crosslinked IP-MS	170
3	AT27789p OS=Drosophila melanogaster GN=glo PE=1 SV=1	Q9VGH5_DROME	61 kDa	0	151	471	84	>100	0.178344	YES	NO	NO		# High confidence hit	23	Bansal 11/144
4	BcDNA.GH11110 OS=Drosophila melanogaster GN=nito PE=1 SV=1	Q7KMJ6_DROME	89 kDa	160	139	0	0	0.86875	N/A	NO	NO	NO
5	Belle, isoform B OS=Drosophila melanogaster GN=bel PE=3 SV=1	A0A0B4KGU4_DROME (+1)	85 kDa	99	162	27	17	1.63636	0.62963	NO	NO	NO
6	sp|GFP_AEQVI|CON_GFP	CON_GFP	27 kDa	22	25	207	37	1.13636	0.178744	NO	NO	NO
7	rRNA 2'-O-methyltransferase fibrillarin OS=Drosophila melanogaster GN=Fib PE=2 SV=1	FBRL_DROME	35 kDa	153	127	1	3	0.830065	3	NO	YES	NO
8	Trailer hitch, isoform C OS=Drosophila melanogaster GN=tral PE=1 SV=1	M9PF14_DROME (+1)	70 kDa	68	148	20	41	2.17647	2.05	YES	YES	YES	YES
9	sp|K2C1_HUMAN|CON_Keratin	sp|K2C1_HUMAN|CON_Keratin	66 kDa	64	193	0	0	3.01562	N/A	YES	NO	NO
10	Cleavage and polyadenylation specificity factor subunit CG7185 OS=Drosophila melanogaster GN=CG7185 PE=1 SV=2	CPSF6_DROME (+1)	71 kDa	126	108	0	1	0.857143	>100	NO	YES	NO
11	10	sp|K1C10_HUMAN|CON_Keratin	60 kDa	28	188	0	0	6.71429	N/A	YES	NO	NO
12	H/ACA ribonucleoprotein complex subunit 4 OS=Drosophila melanogaster GN=Nop60B PE=1 SV=1	DKC1_DROME	57 kDa	148	57	0	4	0.385135	>100	NO	YES	NO
13	LD06749p OS=Drosophila melanogaster GN=Nopp140 PE=1 SV=3	Q9VNX6_DROME	72 kDa	141	0	0	0	0	N/A	NO	NO	NO
14	Fmr1, isoform G OS=Drosophila melanogaster GN=Fmr1 PE=1 SV=1	A0A0B4K618_DROME	81 kDa	50	140	5	11	2.8	2.2	YES	YES	YES	YES
15	Small ribonucleoprotein particle U1 subunit 70K, isoform C OS=Drosophila melanogaster GN=snRNP-U1-70K PE=4 SV=1	M9PC89_DROME (+1)	53 kDa	107	94	0	0	0.878505	N/A	NO	NO	NO
16	Nopp140, isoform E OS=Drosophila melanogaster GN=Nopp140 PE=1 SV=1	M9PFZ1_DROME	78 kDa	134	62	0	0	0.462687	N/A	NO	NO	NO
17	Heat shock 70 kDa protein cognate 4 OS=Drosophila melanogaster GN=Hsc70-4 PE=1 SV=3	HSP7D_DROME	71 kDa	30	49	56	53	1.63333	0.946429	NO	NO	NO
18	ZAP3, isoform C OS=Drosophila melanogaster GN=ZAP3 PE=1 SV=2	Q9W2Y5_DROME	205 kDa	99	101	0	0	1.0202	N/A	NO	NO	NO
19	CG10206-PA OS=Drosophila melanogaster GN=nop5 PE=1 SV=2	Q9VM69_DROME	57 kDa	122	63	2	1	0.516393	0.5	NO	NO	NO
20	AT27578p OS=Drosophila melanogaster GN=rin PE=1 SV=1	Q9VFT4_DROME	75 kDa	27	128	6	11	4.74074	1.83333	YES	NO	NO
21	RNA-binding protein cabeza OS=Drosophila melanogaster GN=caz PE=2 SV=2	CAZ_DROME	39 kDa	83	76	0	0	0.915663	N/A	NO	NO	NO
22	CG3689, isoform C OS=Drosophila melanogaster GN=CG3689 PE=1 SV=1	Q0E8G6_DROME	27 kDa	75	53	0	0	0.706667	N/A	NO	NO	NO
23	Lingerer, isoform I OS=Drosophila melanogaster GN=lig PE=1 SV=1	A0A0B4K6T1_DROME (+2)	131 kDa	38	94	2	4	2.47368	2	YES	YES	YES	YES
24	Caprin, isoform B OS=Drosophila melanogaster GN=Capr PE=1 SV=1	E4NKG1_DROME	104 kDa	18	111	3	7	6.16667	2.33333	YES	YES	YES	YES
25	Polyadenylate-binding protein OS=Drosophila melanogaster GN=pAbp PE=1 SV=3	PABP_DROME	70 kDa	20	56	32	21	2.8	0.65625	YES	NO	NO
26	Nopp140, isoform B OS=Drosophila melanogaster GN=Nopp140 PE=1 SV=1	Q7KTV5_DROME	71 kDa	86	0	0	0	0	N/A	NO	NO	NO
27	sp|K22E_HUMAN|CON_Keratin	sp|K22E_HUMAN|CON_Keratin	66 kDa	24	103	0	0	4.29167	N/A	YES	NO	NO
28	Ypsilon schachtel, isoform B OS=Drosophila melanogaster GN=yps PE=1 SV=1	M9NFR5_DROME (+1)	37 kDa	42	77	0	2	1.83333	>100	NO	YES	NO
29	FI04781p OS=Drosophila melanogaster GN=Nop56 PE=1 SV=1	Q95WY3_DROME	55 kDa	73	45	1	2	0.616438	2	NO	YES	NO
30	Stress-sensitive B, isoform E OS=Drosophila melanogaster GN=sesB PE=1 SV=1	X2JB48_DROME	33 kDa	37	49	18	13	1.32432	0.722222	NO	NO	NO
31	Eukaryotic translation initiation factor 4G, isoform B OS=Drosophila melanogaster GN=eIF4G PE=1 SV=1	A8DZ29_DROME	211 kDa	16	51	28	11	3.1875	0.392857	YES	NO	NO
32	Twenty-four, isoform B OS=Drosophila melanogaster GN=tyf PE=1 SV=1	Q9W4M7_DROME	200 kDa	12	79	11	3	6.58333	0.272727	YES	NO	NO
33	Ribosomal protein S3, isoform B OS=Drosophila melanogaster GN=RpS3 PE=1 SV=1	G3M3A2_DROME	27 kDa	24	50	13	11	2.08333	0.846154	YES	NO	NO
34	Heat shock protein 83 OS=Drosophila melanogaster GN=Hsp83 PE=1 SV=1	HSP83_DROME	82 kDa	0	0	63	37	N/A	0.587302	NO	NO	NO
35	CG5726 OS=Drosophila melanogaster GN=CG5726 PE=1 SV=1	Q7JRH5_DROME	87 kDa	25	66	2	1	2.64	0.5	YES	NO	NO	(YES)
36	BcDNA.LD23634 OS=Drosophila melanogaster GN=BcDNA.LD23634 PE=1 SV=1	Q9V3Y5_DROME	113 kDa	2	1	70	15	0.5	0.214286	NO	NO	NO
37	sp|ALBU_BOVIN|CON_Albumin	CON_Albumin	?	0	3	83	4	>100	0.0481928	YES	NO	NO
38	sp|CAH2_BOVIN|CON_CAH2	CON_CAH2	?	0	0	84	3	N/A	0.0357143	NO	NO	NO
39	Putative ATP-dependent RNA helicase me31b OS=Drosophila melanogaster GN=me31B PE=1 SV=3	DDX6_DROME	52 kDa	9	24	34	17	2.66667	0.5	YES	NO	NO
40	LD30155p OS=Drosophila melanogaster GN=lost PE=1 SV=1	Q9VN21_DROME	60 kDa	14	40	16	14	2.85714	0.875	YES	NO	NO
41	Cup, isoform C OS=Drosophila melanogaster GN=cup PE=1 SV=1	X2J9P9_DROME	126 kDa	12	27	28	15	2.25	0.535714	YES	NO	NO	(YES)
42	Probable H/ACA ribonucleoprotein complex subunit 1 OS=Drosophila melanogaster GN=CG4038 PE=1 SV=1	GAR1_DROME	23 kDa	46	19	0	0	0.413043	N/A	NO	NO	NO
43	Heat shock 70-kDa protein cognate 3, isoform E OS=Drosophila melanogaster GN=Hsc70-3 PE=1 SV=1	F3YDH0_DROME	72 kDa	3	15	29	30	5	1.03448	YES	NO	NO
44	Hoi-polloi, isoform B OS=Drosophila melanogaster GN=hoip PE=1 SV=1	D2NUK9_DROME (+1)	14 kDa	42	31	0	0	0.738095	N/A	NO	NO	NO
45	CG8929, isoform A OS=Drosophila melanogaster GN=CG8929 PE=1 SV=1	Q960E4_DROME	68 kDa	39	30	0	0	0.769231	N/A	NO	NO	NO
46	Ribosomal protein S2, isoform B OS=Drosophila melanogaster GN=RpS2 PE=3 SV=1	M9PB84_DROME	29 kDa	17	34	7	4	2	0.571429	YES	NO	NO
47	Yolk protein 1, isoform B OS=Drosophila melanogaster GN=Yp1 PE=1 SV=1	X2JD55_DROME	49 kDa	9	17	24	18	1.88889	0.75	NO	NO	NO
48	CG15160, isoform A OS=Drosophila melanogaster GN=CG15160-RA PE=1 SV=2	Q9VJ77_DROME	91 kDa	37	30	0	0	0.810811	N/A	NO	NO	NO
49	sp|CAS1_BOVIN|CON_Cas1	CON_Cas1	25 kDa	0	0	63	2	N/A	0.031746	NO	NO	NO
50	NHP2, isoform B OS=Drosophila melanogaster GN=NHP2 PE=4 SV=1	M9PCI2_DROME	18 kDa	46	14	5	0	0.304348	0	NO	NO	NO
51	Vitellogenin-2 OS=Drosophila melanogaster GN=Yp2 PE=1 SV=2	VIT2_DROME	50 kDa	13	17	18	14	1.30769	0.777778	NO	NO	NO
52	CG5746, isoform E OS=Drosophila melanogaster GN=CG5746 PE=1 SV=1	A0A0B4KHD9_DROME (+4)	46 kDa	49	18	0	0	0.367347	N/A	NO	NO	NO
53	sp|MYG_HORSE|CON_MYG	CON_MYG	?	0	0	58	5	N/A	0.0862069	NO	NO	NO
54	Heterogeneous nuclear ribonucleoprotein 27C OS=Drosophila melanogaster GN=Hrb27C PE=1 SV=2	RB27C_DROME	45 kDa	10	39	7	4	3.9	0.571429	YES	NO	NO
55	Elongation factor 2 OS=Drosophila melanogaster GN=EF2 PE=1 SV=4	EF2_DROME	94 kDa	0	0	25	33	N/A	1.32	NO	NO	NO
56	ATP-dependent RNA helicase p62 OS=Drosophila melanogaster GN=Rm62 PE=1 SV=3	DDX17_DROME	79 kDa	18	29	4	10	1.61111	2.5	NO	YES	NO
57	9	sp|K1C9_HUMAN|CON_Keratin	62 kDa	24	31	0	0	1.29167	N/A	NO	NO	NO
58	CG10077, isoform D OS=Drosophila melanogaster GN=CG10077 PE=1 SV=1	Q8MZI3_DROME	88 kDa	13	32	7	6	2.46154	0.857143	YES	NO	NO
59	Poly(A) RNA polymerase gld-2 homolog B OS=Drosophila melanogaster GN=wisp PE=1 SV=1	GLD2B_DROME (+1)	151 kDa	20	34	3	0	1.7	0	NO	NO	NO
60	Yolk protein 3, isoform B OS=Drosophila melanogaster GN=Yp3 PE=1 SV=1	X2JEX8_DROME	46 kDa	8	11	21	17	1.375	0.809524	NO	NO	NO
61	No circadian temperature entrainment, isoform D OS=Drosophila melanogaster GN=nocte PE=1 SV=1	M9PE74_DROME (+1)	235 kDa	11	42	0	3	3.81818	>100	YES	YES	YES	NO
62	GH24511p OS=Drosophila melanogaster GN=Uba1 PE=1 SV=1	Q8T0L3_DROME	131 kDa	0	0	33	16	N/A	0.484848	NO	NO	NO
63	40S ribosomal protein S3a OS=Drosophila melanogaster GN=RpS3A PE=1 SV=4	RS3A_DROME	30 kDa	8	18	12	10	2.25	0.833333	YES	NO	NO
64	Protein virilizer OS=Drosophila melanogaster GN=vir PE=1 SV=1	VIR_DROME	209 kDa	27	22	2	0	0.814815	0	NO	NO	NO
65	CG2186, isoform A OS=Drosophila melanogaster GN=CG2186 PE=1 SV=1	Q9VZ60_DROME	123 kDa	29	26	0	0	0.896552	N/A	NO	NO	NO
66	Acinus, isoform A OS=Drosophila melanogaster GN=Acn PE=1 SV=1	Q9VJ12_DROME	84 kDa	17	27	0	0	1.58824	N/A	NO	NO	NO
67	Small nuclear ribonucleoprotein-associated protein B OS=Drosophila melanogaster GN=SmB PE=1 SV=1	RSMB_DROME	21 kDa	20	18	0	1	0.9	>100	NO	YES	NO
68	Putative vitellogenin receptor OS=Drosophila melanogaster GN=yl PE=1 SV=2	YL_DROME	220 kDa	0	1	34	11	>100	0.323529	YES	NO	NO
69	CG8963, isoform E OS=Drosophila melanogaster GN=CG8963 PE=1 SV=1	A0A0B4K891_DROME (+1)	58 kDa	20	27	1	2	1.35	2	NO	YES	NO
70	CG42389, isoform E OS=Drosophila melanogaster GN=CG42389 PE=1 SV=1	B7YZW3_DROME	223 kDa	24	26	0	0	1.08333	N/A	NO	NO	NO
71	FI07923p OS=Drosophila melanogaster GN=Karybeta3 PE=1 SV=1	Q9VN44_DROME	124 kDa	0	0	37	12	N/A	0.324324	NO	NO	NO
72	Actin-5C OS=Drosophila melanogaster GN=Act5C PE=1 SV=4	ACT1_DROME (+1)	42 kDa	10	2	25	10	0.2	0.4	NO	NO	NO
73	Eukaryotic translation initiation factor 3 subunit A OS=Drosophila melanogaster GN=eIF3-S10 PE=1 SV=1	EIF3A_DROME	134 kDa	2	4	23	12	2	0.521739	YES	NO	NO
74	Pre-mRNA-splicing regulator female-lethal(2)D OS=Drosophila melanogaster GN=fl(2)d PE=1 SV=2	FL2D_DROME	59 kDa	29	18	1	0	0.62069	0	NO	NO	NO
75	Ribosomal protein S16, isoform B OS=Drosophila melanogaster GN=RpS16 PE=3 SV=1	A0A0B4LG52_DROME	17 kDa	5	21	11	9	4.2	0.818182	YES	NO	NO
76	Pyruvate kinase OS=Drosophila melanogaster GN=PyK PE=2 SV=2	KPYK_DROME	57 kDa	0	1	31	15	>100	0.483871	YES	NO	NO
77	CG9018, isoform B OS=Drosophila melanogaster GN=CG9018 PE=1 SV=1	Q8SX50_DROME (+1)	38 kDa	22	19	0	0	0.863636	N/A	NO	NO	NO
78	Clathrin heavy chain OS=Drosophila melanogaster GN=Chc PE=1 SV=1	CLH_DROME	191 kDa	0	0	35	8	N/A	0.228571	NO	NO	NO
79	Dynein heavy chain, cytoplasmic OS=Drosophila melanogaster GN=Dhc64C PE=2 SV=2	DYHC_DROME (+6)	530 kDa	0	0	32	5	N/A	0.15625	NO	NO	NO
80	Calcium-transporting ATPase OS=Drosophila melanogaster GN=Ca-P60A PE=1 SV=1	A0A0B4LGB7_DROME (+1)	109 kDa	0	0	22	19	N/A	0.863636	NO	NO	NO
81	Elongation factor 1-alpha OS=Drosophila melanogaster GN=Ef1alpha48D PE=2 SV=1	C6TP87_DROME	50 kDa	4	2	18	12	0.5	0.666667	NO	NO	NO
82	Glycoprotein 93 OS=Drosophila melanogaster GN=Gp93 PE=1 SV=1	Q9VAY2_DROME	90 kDa	0	0	22	18	N/A	0.818182	NO	NO	NO
83	CG5913 OS=Drosophila melanogaster GN=CG5913 PE=1 SV=1	Q9VBK9_DROME	50 kDa	12	29	0	0	2.41667	N/A	YES	NO	NO
84	Apolipophorins OS=Drosophila melanogaster GN=Rfabg PE=1 SV=2	APLP_DROME	373 kDa	0	0	19	16	N/A	0.842105	NO	NO	NO
85	26S proteasome regulatory complex subunit p97 OS=Drosophila melanogaster GN=Rpn1 PE=1 SV=2	Q9VW54_DROME	102 kDa	0	0	27	12	N/A	0.444444	NO	NO	NO
86	Zinc finger matrin-type protein CG9776 OS=Drosophila melanogaster GN=CG9776 PE=1 SV=1	Y9776_DROME	140 kDa	25	14	0	0	0.56	N/A	NO	NO	NO
87	Actin-57B OS=Drosophila melanogaster GN=Act57B PE=1 SV=1	ACT3_DROME	42 kDa	12	3	19	0	0.25	0	NO	NO	NO
88	Vasa, isoform C OS=Drosophila melanogaster GN=vas PE=3 SV=1	M9PBB5_DROME	72 kDa	0	0	11	3	N/A	0.272727	NO	NO	NO
89	40S ribosomal protein S4 OS=Drosophila melanogaster GN=RpS4 PE=1 SV=2	RS4_DROME	29 kDa	3	13	6	7	4.33333	1.16667	YES	NO	NO
90	FI04407p OS=Drosophila melanogaster GN=SRm160 PE=1 SV=1	Q9VU43_DROME	108 kDa	22	16	0	0	0.727273	N/A	NO	NO	NO
91	CG10672 OS=Drosophila melanogaster GN=CG10672 PE=1 SV=1	Q9VRJ4_DROME	34 kDa	32	2	0	0	0.0625	N/A	NO	NO	NO
92	Ribosomal protein S14b, isoform B OS=Drosophila melanogaster GN=RpS14b PE=3 SV=1	X2JCX8_DROME	16 kDa	11	18	3	4	1.63636	1.33333	NO	NO	NO
93	40S ribosomal protein S9 OS=Drosophila melanogaster GN=RpS9 PE=1 SV=2	RS9_DROME	23 kDa	5	11	0	7	2.2	>100	YES	YES	YES	NO
94	CG12075, isoform A OS=Drosophila melanogaster GN=CG12075-RB PE=2 SV=3	Q9W3B8_DROME	114 kDa	18	17	0	0	0.944444	N/A	NO	NO	NO
95	CG7564, isoform B OS=Drosophila melanogaster GN=CG7564 PE=1 SV=1	Q9VVI1_DROME	48 kDa	17	17	0	0	1	N/A	NO	NO	NO
96	Regulatory particle non-ATPase 2, isoform B OS=Drosophila melanogaster GN=Rpn2 PE=4 SV=1	A0A0B4KI10_DROME (+1)	114 kDa	0	0	23	12	N/A	0.521739	NO	NO	NO
97	CAD protein OS=Drosophila melanogaster GN=r PE=1 SV=3	PYR1_DROME	247 kDa	0	0	19	15	N/A	0.789474	NO	NO	NO
98	Alanine--tRNA ligase, cytoplasmic OS=Drosophila melanogaster GN=Aats-ala PE=2 SV=1	SYAC_DROME	108 kDa	0	0	20	14	N/A	0.7	NO	NO	NO
99	CG10777, isoform B OS=Drosophila melanogaster GN=CG10777 PE=1 SV=1	Q9W3M7_DROME	100 kDa	0	0	4	9	N/A	2.25	NO	YES	NO
100	Poly(U)-binding-splicing factor half pint OS=Drosophila melanogaster GN=pUf68 PE=1 SV=2	PUF68_DROME	68 kDa	6	1	19	9	0.166667	0.473684	NO	NO	NO
101	Uncharacterized protein CG7065 OS=Drosophila melanogaster GN=CG7065 PE=1 SV=1	Y7065_DROME	137 kDa	20	13	0	0	0.65	N/A	NO	NO	NO
102	Tubulin beta-1 chain OS=Drosophila melanogaster GN=betaTub56D PE=1 SV=2	TBB1_DROME	50 kDa	0	1	19	14	>100	0.736842	YES	NO	NO
103	Isoleucyl-tRNA synthetase, isoform A OS=Drosophila melanogaster GN=Aats-ile PE=1 SV=1	Q8MSW0_DROME	141 kDa	0	0	20	13	N/A	0.65	NO	NO	NO
104	Ribonucleoside-diphosphate reductase large subunit OS=Drosophila melanogaster GN=RnrL PE=1 SV=2	RIR1_DROME	92 kDa	0	0	17	12	N/A	0.705882	NO	NO	NO
105	AAA family protein Bor OS=Drosophila melanogaster GN=bor PE=1 SV=2	Q9VEX6_DROME	68 kDa	7	14	5	2	2	0.4	YES	NO	NO
106	CG9674, isoform F OS=Drosophila melanogaster GN=CG9674 PE=1 SV=1	M9NFH8_DROME	232 kDa	0	0	19	7	N/A	0.368421	NO	NO	NO
107	ATP synthase subunit beta OS=Drosophila melanogaster GN=ATPsynbeta PE=1 SV=1	L0MQ04_DROME (+1)	55 kDa	4	3	14	11	0.75	0.785714	NO	NO	NO
108	CG3523, isoform C OS=Drosophila melanogaster GN=FASN1 PE=1 SV=2	B7Z001_DROME	278 kDa	0	0	22	9	N/A	0.409091	NO	NO	NO
109	Heat shock protein 26, isoform B OS=Drosophila melanogaster GN=Hsp26 PE=3 SV=1	X2JGG6_DROME	23 kDa	9	11	8	5	1.22222	0.625	NO	NO	NO
110	Pyruvate carboxylase OS=Drosophila melanogaster GN=PCB PE=1 SV=1	Q0E9E2_DROME (+1)	133 kDa	0	0	20	9	N/A	0.45	NO	NO	NO
111	Exportin-2 OS=Drosophila melanogaster GN=Cas PE=2 SV=2	XPO2_DROME	110 kDa	0	0	22	6	N/A	0.272727	NO	NO	NO
112	Ataxin-2 homolog OS=Drosophila melanogaster GN=Atx2 PE=1 SV=1	ATX2_DROME	118 kDa	3	23	4	2	7.66667	0.5	YES	NO	NO
113	IGF-II mRNA-binding protein, isoform K OS=Drosophila melanogaster GN=Imp PE=1 SV=2	Q0KHU2_DROME (+1)	69 kDa	4	9	8	8	2.25	1	YES	NO	NO
114	CG8036, isoform D OS=Drosophila melanogaster GN=CG8036 PE=1 SV=1	Q7KSU6_DROME	63 kDa	0	0	9	21	N/A	2.33333	NO	YES	NO
115	60S ribosomal protein L22 OS=Drosophila melanogaster GN=RpL22 PE=1 SV=2	RL22_DROME	31 kDa	12	13	2	3	1.08333	1.5	NO	NO	NO
116	40S ribosomal protein S18 OS=Drosophila melanogaster GN=RpS18 PE=1 SV=1	RS18_DROME	18 kDa	6	10	3	4	1.66667	1.33333	NO	NO	NO
117	Probable small nuclear ribonucleoprotein Sm D2 OS=Drosophila melanogaster GN=SmD2 PE=1 SV=1	SMD2_DROME	14 kDa	16	14	0	1	0.875	>100	NO	YES	NO
118	RE01471p OS=Drosophila melanogaster GN=Tdrd3 PE=1 SV=1	Q9VUH8_DROME	92 kDa	2	27	0	0	13.5	N/A	YES	NO	NO
119	T-complex protein 1 subunit alpha OS=Drosophila melanogaster GN=T-cp1 PE=1 SV=1	A4V391_DROME	60 kDa	0	0	16	15	N/A	0.9375	NO	NO	NO
120	D-Importin 7/RanBP7 OS=Drosophila melanogaster GN=msk PE=1 SV=1	Q9VSD6_DROME	119 kDa	0	0	20	11	N/A	0.55	NO	NO	NO
121	Bifunctional glutamate/proline--tRNA ligase OS=Drosophila melanogaster GN=Aats-glupro PE=1 SV=2	SYEP_DROME	189 kDa	0	0	16	12	N/A	0.75	NO	NO	NO
122	Chorion peroxidase OS=Drosophila melanogaster GN=Pxt PE=2 SV=3	PERC_DROME	91 kDa	0	0	20	9	N/A	0.45	NO	NO	NO
123	Dodeca-satellite-binding protein 1, isoform A OS=Drosophila melanogaster GN=Dp1 PE=1 SV=1	Q7KN75_DROME	144 kDa	0	0	14	15	N/A	1.07143	NO	NO	NO
124	Importin subunit beta OS=Drosophila melanogaster GN=Fs(2)Ket PE=2 SV=2	IMB_DROME	99 kDa	0	0	25	2	N/A	0.08	NO	NO	NO
125	ATP synthase subunit alpha, mitochondrial OS=Drosophila melanogaster GN=blw PE=1 SV=2	ATPA_DROME	59 kDa	5	6	8	7	1.2	0.875	NO	NO	NO
126	CG4211-PB, isoform B OS=Drosophila melanogaster GN=nonA PE=1 SV=1	Q8IR16_DROME	82 kDa	4	17	0	7	4.25	>100	YES	YES	YES	NO
127	LD23870p OS=Drosophila melanogaster GN=RnpS1 PE=1 SV=2	Q9VHC0_DROME	42 kDa	12	17	0	0	1.41667	N/A	NO	NO	NO
128	Ef1gamma, isoform C OS=Drosophila melanogaster GN=Ef1gamma PE=4 SV=1	A0A0B4JD11_DROME	49 kDa	0	0	13	12	N/A	0.923077	NO	NO	NO
129	CG15100 OS=Drosophila melanogaster GN=CG15100 PE=1 SV=1	A1ZBE9_DROME	112 kDa	0	0	17	6	N/A	0.352941	NO	NO	NO
130	ATP citrate lyase, isoform F OS=Drosophila melanogaster GN=ATPCL PE=1 SV=1	E2QCF1_DROME	120 kDa	0	0	22	5	N/A	0.227273	NO	NO	NO
131	Aldehyde dehydrogenase OS=Drosophila melanogaster GN=Aldh PE=1 SV=1	Q9VLC5_DROME	57 kDa	0	0	15	11	N/A	0.733333	NO	NO	NO
132	Exportin-1 OS=Drosophila melanogaster GN=emb PE=1 SV=1	XPO1_DROME	123 kDa	0	0	22	2	N/A	0.0909091	NO	NO	NO
133	40S ribosomal protein S8 OS=Drosophila melanogaster GN=RpS8 PE=3 SV=1	A0A0B4K6N1_DROME	24 kDa	5	18	1	1	3.6	1	YES	NO	NO	(YES)
134	40S ribosomal protein SA OS=Drosophila melanogaster GN=sta PE=1 SV=1	X2JC80_DROME	30 kDa	0	2	14	11	>100	0.785714	YES	NO	NO	(YES)
135	Eukaryotic initiation factor 4a, isoform E OS=Drosophila melanogaster GN=eIF-4a PE=1 SV=1	C9QP42_DROME	46 kDa	0	0	7	18	N/A	2.57143	NO	YES	NO
136	Heat shock 70 kDa protein cognate 5 OS=Drosophila melanogaster GN=Hsc70-5 PE=1 SV=2	HSP7E_DROME	74 kDa	0	0	16	7	N/A	0.4375	NO	NO	NO
137	26S proteasome regulatory complex subunit p48B OS=Drosophila melanogaster GN=Rpt1 PE=1 SV=1	Q7KMQ0_DROME	49 kDa	0	0	14	10	N/A	0.714286	NO	NO	NO
138	T-complex protein 1 subunit gamma OS=Drosophila melanogaster GN=Cctgamma PE=2 SV=2	TCPG_DROME	59 kDa	0	0	12	15	N/A	1.25	NO	NO	NO
139	Eukaryotic translation initiation factor 3 subunit B OS=Drosophila melanogaster GN=eIF3-S9 PE=1 SV=1	EIF3B_DROME	80 kDa	5	1	14	3	0.2	0.214286	NO	NO	NO
140	CG1622, isoform A OS=Drosophila melanogaster GN=CG1622-RA PE=1 SV=1	Q9VYE9_DROME	45 kDa	13	12	0	0	0.923077	N/A	NO	NO	NO
141	Probable medium-chain specific acyl-CoA dehydrogenase, mitochondrial OS=Drosophila melanogaster GN=CG12262 PE=1 SV=1	ACADM_DROME	46 kDa	0	0	15	10	N/A	0.666667	NO	NO	NO
142	Sodium/potassium-transporting ATPase subunit alpha OS=Drosophila melanogaster GN=Atpalpha PE=1 SV=3	ATNA_DROME	116 kDa	0	0	19	5	N/A	0.263158	NO	NO	NO
143	CG8258 OS=Drosophila melanogaster GN=CG8258 PE=1 SV=1	Q7K3J0_DROME	59 kDa	0	0	9	15	N/A	1.66667	NO	NO	NO
144	Lysine--tRNA ligase OS=Drosophila melanogaster GN=Aats-lys PE=1 SV=1	Q8SXM8_DROME (+1)	65 kDa	0	0	12	10	N/A	0.833333	NO	NO	NO
145	CG17259, isoform A OS=Drosophila melanogaster GN=CG17259 PE=1 SV=1	Q9VQL1_DROME	56 kDa	0	0	17	10	N/A	0.588235	NO	NO	NO
146	FI01658p OS=Drosophila melanogaster GN=RpL23A PE=1 SV=1	Q9W0A8_DROME	29 kDa	7	14	0	5	2	>100	YES	YES	YES	NO
147	CG5787, isoform A OS=Drosophila melanogaster GN=CG5787 PE=1 SV=2	Q9VK59_DROME	100 kDa	3	17	0	4	5.66667	>100	YES	YES	YES	YES
148	60S ribosomal protein L4 OS=Drosophila melanogaster GN=RpL4 PE=1 SV=2	RL4_DROME	45 kDa	3	0	11	9	0	0.818182	NO	NO	NO
149	CG32164, isoform B OS=Drosophila melanogaster GN=CG32164 PE=4 SV=1	M9PFR8_DROME (+1)	121 kDa	0	0	20	4	N/A	0.2	NO	NO	NO
150	sp|CAS2_BOVIN|CON_CAS2_BOVIN	CON_CAS2_BOVIN	26 kDa	0	0	22	1	N/A	0.0454545	NO	NO	NO
151	Eukaryotic translation initiation factor 3 subunit C OS=Drosophila melanogaster GN=eIF3-S8 PE=1 SV=1	EIF3C_DROME	106 kDa	1	2	16	5	2	0.3125	YES	NO	NO
152	60S ribosomal protein L38 OS=Drosophila melanogaster GN=RpL38 PE=1 SV=1	RL38_DROME	8 kDa	9	13	0	2	1.44444	>100	NO	YES	NO
153	MIP16230p OS=Drosophila melanogaster GN=Vha68-2 PE=1 SV=1	A4V0N4_DROME	68 kDa	0	0	15	10	N/A	0.666667	NO	NO	NO
154	Not1, isoform D OS=Drosophila melanogaster GN=Not1 PE=1 SV=1	A8DY80_DROME (+1)	281 kDa	0	0	11	9	N/A	0.818182	NO	NO	NO
155	CG7033 OS=Drosophila melanogaster GN=CG7033 PE=1 SV=2	Q9W392_DROME	58 kDa	0	0	11	10	N/A	0.909091	NO	NO	NO
156	SD06613p OS=Drosophila melanogaster GN=vig2 PE=1 SV=1	Q960D3_DROME (+1)	45 kDa	7	12	0	2	1.71429	>100	NO	YES	NO
157	Importin subunit alpha OS=Drosophila melanogaster GN=Pen PE=1 SV=2	IMA_DROME	58 kDa	0	0	13	8	N/A	0.615385	NO	NO	NO
158	AT02348p OS=Drosophila melanogaster GN=UQCR-C2 PE=1 SV=1	Q9VV75_DROME	45 kDa	0	0	13	9	N/A	0.692308	NO	NO	NO
159	Transitional endoplasmic reticulum ATPase TER94 OS=Drosophila melanogaster GN=TER94 PE=1 SV=1	TERA_DROME	89 kDa	0	0	9	13	N/A	1.44444	NO	NO	NO
160	H/ACA ribonucleoprotein complex subunit 3 OS=Drosophila melanogaster GN=CG7637 PE=2 SV=1	NOP10_DROME	8 kDa	15	8	0	0	0.533333	N/A	NO	NO	NO
161	Probable small nuclear ribonucleoprotein E OS=Drosophila melanogaster GN=SmE PE=1 SV=1	RUXE_DROME	11 kDa	13	11	0	0	0.846154	N/A	NO	NO	NO
162	40S ribosomal protein S17 OS=Drosophila melanogaster GN=RpS17 PE=1 SV=2	RS17_DROME	15 kDa	4	11	2	6	2.75	3	YES	YES	YES	NO
163	Moca-cyp, isoform A OS=Drosophila melanogaster GN=Moca-cyp PE=1 SV=1	Q9VAW1_DROME	113 kDa	14	5	0	0	0.357143	N/A	NO	NO	NO
164	Serine/threonine-protein phosphatase PP2A 65 kDa regulatory subunit OS=Drosophila melanogaster GN=Pp2A-29B PE=2 SV=4	2AAA_DROME	65 kDa	0	0	15	5	N/A	0.333333	NO	NO	NO
165	Disc proliferation abnormal, isoform B OS=Drosophila melanogaster GN=dpa PE=1 SV=1	A0A0B4LEV2_DROME	97 kDa	0	0	16	4	N/A	0.25	NO	NO	NO
166	GH13725p OS=Drosophila melanogaster GN=Tcp-1zeta PE=1 SV=1	Q9VXQ5_DROME	58 kDa	0	0	8	13	N/A	1.625	NO	NO	NO
167	CG1009-PE, isoform E OS=Drosophila melanogaster GN=Psa PE=1 SV=1	Q8IRH0_DROME (+1)	120 kDa	0	0	18	3	N/A	0.166667	NO	NO	NO
168	CG4849 OS=Drosophila melanogaster GN=CG4849 PE=1 SV=1	Q9VAX8_DROME	111 kDa	12	8	0	0	0.666667	N/A	NO	NO	NO
169	CG6621, isoform B OS=Drosophila melanogaster GN=CG6621 PE=4 SV=1	A0A0B4JDC3_DROME (+1)	99 kDa	10	10	0	0	1	N/A	NO	NO	NO
170	Chorion protein S38 OS=Drosophila melanogaster GN=Cp38 PE=2 SV=1	CH38_DROME	30 kDa	9	6	0	0	0.666667	N/A	NO	NO	NO
171	Tubulin alpha-1 chain OS=Drosophila melanogaster GN=alphaTub84B PE=2 SV=1	TBA1_DROME (+1)	50 kDa	0	0	12	8	N/A	0.666667	NO	NO	NO
172	Protein catecholamines up OS=Drosophila melanogaster GN=Catsup PE=2 SV=1	CSUP_DROME	49 kDa	12	10	0	0	0.833333	N/A	NO	NO	NO
173	Heat shock protein 27 OS=Drosophila melanogaster GN=Hsp27 PE=1 SV=2	HSP27_DROME	24 kDa	8	5	3	4	0.625	1.33333	NO	NO	NO
174	CG4266, isoform D OS=Drosophila melanogaster GN=CG4266 PE=1 SV=1	A0A0B4LH25_DROME (+2)	130 kDa	7	13	0	0	1.85714	N/A	NO	NO	NO
175	Serine/threonine-protein kinase PITSLRE OS=Drosophila melanogaster GN=Pitslre PE=1 SV=1	KP58_DROME	109 kDa	12	8	0	0	0.666667	N/A	NO	NO	NO
176	U1 small nuclear ribonucleoprotein A OS=Drosophila melanogaster GN=snf PE=1 SV=1	SNRPA_DROME	25 kDa	10	5	0	0	0.5	N/A	NO	NO	NO
177	CG10254, isoform C OS=Drosophila melanogaster GN=CG10254 PE=1 SV=1	A0A0B4KHY8_DROME (+1)	154 kDa	0	0	10	8	N/A	0.8	NO	NO	NO
178	Protein aubergine OS=Drosophila melanogaster GN=aub PE=1 SV=1	AUB_DROME	99 kDa	0	0	7	9	N/A	1.28571	NO	NO	NO
179	Cullin-associated and neddylation-dissociated 1, isoform B OS=Drosophila melanogaster GN=Cand1 PE=1 SV=1	M9PB90_DROME	139 kDa	0	0	13	4	N/A	0.307692	NO	NO	NO
180	Probable 26S proteasome non-ATPase regulatory subunit 3 OS=Drosophila melanogaster GN=Rpn3 PE=2 SV=1	PSMD3_DROME	56 kDa	0	0	5	10	N/A	2	NO	YES	NO
181	Regulatory particle triple-A ATPase 4 OS=Drosophila melanogaster GN=Rpt4 PE=1 SV=3	Q9W414_DROME	45 kDa	0	0	14	4	N/A	0.285714	NO	NO	NO
182	CG7358, isoform A OS=Drosophila melanogaster GN=CG7358 PE=1 SV=1	Q9VWN4_DROME	129 kDa	8	10	0	0	1.25	N/A	NO	NO	NO
183	Glycogen phosphorylase OS=Drosophila melanogaster GN=GlyP PE=2 SV=2	PYG_DROME	97 kDa	0	0	8	11	N/A	1.375	NO	NO	NO
184	Neosin, isoform A OS=Drosophila melanogaster GN=Neos PE=1 SV=1	Q9U9Q2_DROME	41 kDa	10	8	0	0	0.8	N/A	NO	NO	NO
185	26S proteasome regulatory complex subunit p48A OS=Drosophila melanogaster GN=Rpt3 PE=1 SV=1	Q9V405_DROME	47 kDa	0	0	13	5	N/A	0.384615	NO	NO	NO
186	Asparaginyl-tRNA synthetase, isoform A OS=Drosophila melanogaster GN=Aats-asn PE=1 SV=1	Q9V434_DROME	64 kDa	0	0	11	4	N/A	0.363636	NO	NO	NO
187	Proteasome-associated protein ECM29 homolog OS=Drosophila melanogaster GN=CG8858 PE=1 SV=1	ECM29_DROME	212 kDa	0	0	12	1	N/A	0.0833333	NO	NO	NO
188	40S ribosomal protein S27 OS=Drosophila melanogaster GN=RpS27 PE=1 SV=1	Q9VBU9_DROME	9 kDa	3	7	4	5	2.33333	1.25	YES	NO	NO	(YES)
189	La-related protein 1 OS=Drosophila melanogaster GN=larp PE=1 SV=5	LARP_DROME	178 kDa	1	6	4	7	6	1.75	YES	NO	NO	(YES)
190	CG6686, isoform A OS=Drosophila melanogaster GN=CG6686 PE=1 SV=1	Q95TU2_DROME (+1)	113 kDa	8	11	0	0	1.375	N/A	NO	NO	NO
191	Regulatory particle non-ATPase 6, isoform C OS=Drosophila melanogaster GN=Rpn6 PE=1 SV=1	A0A0B4K7Z5_DROME	47 kDa	0	0	12	5	N/A	0.416667	NO	NO	NO
192	Clustered mitochondria protein homolog OS=Drosophila melanogaster GN=clu PE=1 SV=1	A0A0B4KEX0_DROME (+1)	145 kDa	0	0	11	5	N/A	0.454545	NO	NO	NO
193	Shibire, isoform N OS=Drosophila melanogaster GN=shi PE=1 SV=1	M9PHQ0_DROME	100 kDa	0	0	10	6	N/A	0.6	NO	NO	NO
194	LP08082p OS=Drosophila melanogaster GN=Ranbp9 PE=1 SV=1	Q9VGP4_DROME	114 kDa	0	0	13	4	N/A	0.307692	NO	NO	NO
195	CG3902-PA OS=Drosophila melanogaster GN=CG3902-RA PE=1 SV=1	Q9VVU1_DROME	45 kDa	0	0	10	8	N/A	0.8	NO	NO	NO
196	NAT1 ortholog, isoform A OS=Drosophila melanogaster GN=Nat1 PE=1 SV=1	Q9VWI2_DROME	103 kDa	0	0	11	5	N/A	0.454545	NO	NO	NO
197	60S ribosomal protein L23 OS=Drosophila melanogaster GN=RpL23 PE=1 SV=2	RL23_DROME	15 kDa	2	4	5	4	2	0.8	YES	NO	NO
198	40S ribosomal protein S11 OS=Drosophila melanogaster GN=RpS11 PE=1 SV=1	RS11_DROME	18 kDa	0	7	2	4	>100	2	YES	YES	YES	YES
199	Eukaryotic translation initiation factor 4E OS=Drosophila melanogaster GN=eIF-4E PE=1 SV=1	IF4E_DROME	29 kDa	3	11	0	2	3.66667	>100	YES	YES	YES	YES
200	Protein bicaudal C OS=Drosophila melanogaster GN=BicC PE=1 SV=2	BICC_DROME	98 kDa	0	7	6	4	>100	0.666667	YES	NO	NO	(YES)
201	Protein argonaute-2 OS=Drosophila melanogaster GN=AGO2 PE=1 SV=3	AGO2_DROME	137 kDa	8	9	0	0	1.125	N/A	NO	NO	NO
202	Acetyl-CoA carboxylase, isoform A OS=Drosophila melanogaster GN=ACC PE=1 SV=1	A1Z784_DROME (+1)	279 kDa	0	0	9	8	N/A	0.888889	NO	NO	NO
203	Eukaryotic translation initiation factor 3 subunit E OS=Drosophila melanogaster GN=eIF3-S6 PE=2 SV=1	EIF3E_DROME	51 kDa	0	0	9	7	N/A	0.777778	NO	NO	NO
204	Probable isocitrate dehydrogenase [NAD] subunit alpha, mitochondrial OS=Drosophila melanogaster GN=l(1)G0156 PE=2 SV=1	IDH3A_DROME	41 kDa	0	0	13	5	N/A	0.384615	NO	NO	NO
205	CG33123, isoform A OS=Drosophila melanogaster GN=CG33123 PE=1 SV=2	Q9VQR8_DROME	135 kDa	0	0	12	5	N/A	0.416667	NO	NO	NO
206	Purity of essence, isoform B OS=Drosophila melanogaster GN=poe PE=4 SV=1	M9PB68_DROME	591 kDa	0	0	10	2	N/A	0.2	NO	NO	NO
207	Nucleoporin 358kD, isoform B OS=Drosophila melanogaster GN=Nup358 PE=1 SV=1	A0A0B4K7J2_DROME (+1)	299 kDa	0	0	12	2	N/A	0.166667	NO	NO	NO
208	Dynamin related protein 1, isoform A OS=Drosophila melanogaster GN=Drp1 PE=1 SV=1	Q9VQE0_DROME	83 kDa	0	0	12	1	N/A	0.0833333	NO	NO	NO
209	CG6846-PA OS=Drosophila melanogaster GN=RpL26 PE=1 SV=1	Q9VVU2_DROME	17 kDa	1	7	0	7	7	>100	YES	YES	YES	NO
210	CG2063 OS=Drosophila melanogaster GN=CG2063 PE=1 SV=1	Q7K0K1_DROME	36 kDa	8	8	0	0	1	N/A	NO	NO	NO
211	CG8507 OS=Drosophila melanogaster GN=CG8507 PE=1 SV=1	Q9VH64_DROME	45 kDa	9	8	0	0	0.888889	N/A	NO	NO	NO
212	sp|REF_HEVBR|CON_REF	CON_REF	15 kDa	0	0	9	7	N/A	0.777778	NO	NO	NO
213	LD47396p OS=Drosophila melanogaster GN=Tcp-1eta PE=1 SV=2	Q9VHL2_DROME	59 kDa	0	0	5	10	N/A	2	NO	YES	NO
214	Mini spindles, isoform E OS=Drosophila melanogaster GN=msps PE=1 SV=1	A0A0B4K664_DROME (+3)	230 kDa	0	0	11	1	N/A	0.0909091	NO	NO	NO
215	sp|CYC_HORSE|CON_CYC	CON_CYC	?	0	0	17	0	N/A	0	NO	NO	NO
216	40S ribosomal protein S10b OS=Drosophila melanogaster GN=RpS10b PE=1 SV=2	RS10B_DROME	18 kDa	3	6	1	4	2	4	YES	YES	YES	NO
217	Something that sticks like glue, isoform A OS=Drosophila melanogaster GN=snama PE=1 SV=1	Q9XZ21_DROME	139 kDa	9	5	1	0	0.555556	0	NO	NO	NO
218	40S ribosomal protein S25 OS=Drosophila melanogaster GN=RpS25 PE=1 SV=3	RS25_DROME	13 kDa	5	7	0	2	1.4	>100	NO	YES	NO
219	40S ribosomal protein S6 OS=Drosophila melanogaster GN=RpS6 PE=1 SV=1	RS6_DROME	28 kDa	4	11	1	0	2.75	0	YES	NO	NO	(YES)
220	CCHC-type zinc finger protein CG3800 OS=Drosophila melanogaster GN=CG3800 PE=1 SV=1	Y3800_DROME (+1)	18 kDa	7	6	0	3	0.857143	>100	NO	YES	NO
221	Serine/threonine-protein phosphatase alpha-2 isoform OS=Drosophila melanogaster GN=Pp1-87B PE=1 SV=1	PP12_DROME	35 kDa	4	10	1	0	2.5	0	YES	NO	NO
222	ATP-dependent RNA helicase WM6 OS=Drosophila melanogaster GN=Hel25E PE=1 SV=1	DX39B_DROME	49 kDa	0	0	9	5	N/A	0.555556	NO	NO	NO
223	Glyceraldehyde-3-phosphate dehydrogenase 2 OS=Drosophila melanogaster GN=Gapdh2 PE=1 SV=2	G3P2_DROME	35 kDa	0	0	4	9	N/A	2.25	NO	YES	NO
224	Receptor of activated protein kinase C 1, isoform C OS=Drosophila melanogaster GN=Rack1 PE=4 SV=1	M9PCC1_DROME	36 kDa	0	0	9	7	N/A	0.777778	NO	NO	NO
225	DNA replication licensing factor Mcm6 OS=Drosophila melanogaster GN=Mcm6 PE=1 SV=1	MCM6_DROME	92 kDa	0	0	9	4	N/A	0.444444	NO	NO	NO
226	CG6778-PB, isoform B OS=Drosophila melanogaster GN=Aats-gly PE=1 SV=1	Q9VUK8_DROME	85 kDa	0	0	8	7	N/A	0.875	NO	NO	NO
227	Coatomer subunit alpha OS=Drosophila melanogaster GN=alphaCOP PE=1 SV=1	Q9W0B8_DROME	139 kDa	0	0	5	7	N/A	1.4	NO	NO	NO
228	Probable small nuclear ribonucleoprotein G OS=Drosophila melanogaster GN=SmG PE=1 SV=1	RUXG_DROME	9 kDa	7	4	0	0	0.571429	N/A	NO	NO	NO
229	CG17514, isoform A OS=Drosophila melanogaster GN=CG17514 PE=1 SV=2	Q7PLL6_DROME	294 kDa	0	0	14	1	N/A	0.0714286	NO	NO	NO
230	EG:56G7.1 protein OS=Drosophila melanogaster GN=Mur2B PE=1 SV=2	O76894_DROME	194 kDa	7	5	0	0	0.714286	N/A	NO	NO	NO
231	Small nuclear ribonucleoprotein Sm D3 OS=Drosophila melanogaster GN=SmD3 PE=1 SV=1	SMD3_DROME	16 kDa	7	8	0	0	1.14286	N/A	NO	NO	NO
232	26S protease regulatory subunit 8 OS=Drosophila melanogaster GN=Rpt6 PE=1 SV=2	PRS8_DROME	46 kDa	0	0	8	5	N/A	0.625	NO	NO	NO
233	ALG-2 interacting protein X OS=Drosophila melanogaster GN=ALiX PE=1 SV=1	Q9VB05_DROME	93 kDa	0	0	7	5	N/A	0.714286	NO	NO	NO
234	CG9281, isoform B OS=Drosophila melanogaster GN=CG9281 PE=1 SV=1	Q9VXR5_DROME	70 kDa	0	0	8	7	N/A	0.875	NO	NO	NO
235	Signal recognition particle subunit SRP68 OS=Drosophila melanogaster GN=Srp68 PE=2 SV=1	SRP68_DROME	69 kDa	0	0	9	6	N/A	0.666667	NO	NO	NO
236	Ubiquitin carboxyl-terminal hydrolase 7 OS=Drosophila melanogaster GN=Usp7 PE=1 SV=1	UBP7_DROME (+1)	130 kDa	0	0	7	4	N/A	0.571429	NO	NO	NO
237	Glyceraldehyde-3-phosphate dehydrogenase 1 OS=Drosophila melanogaster GN=Gapdh1 PE=2 SV=2	G3P1_DROME	35 kDa	0	0	0	9	N/A	>100	NO	YES	NO
238	40S ribosomal protein S5b OS=Drosophila melanogaster GN=RpS5b PE=2 SV=1	RS5B_DROME	26 kDa	3	4	3	4	1.33333	1.33333	NO	NO	NO
239	ATP-dependent RNA helicase abstrakt OS=Drosophila melanogaster GN=abs PE=1 SV=1	DDX41_DROME	69 kDa	5	7	0	0	1.4	N/A	NO	NO	NO
240	Histone H2B OS=Drosophila melanogaster GN=His2B PE=1 SV=2	H2B_DROME	14 kDa	2	9	0	1	4.5	>100	YES	YES	YES	YES
241	Ribosomal protein S15Aa, isoform F OS=Drosophila melanogaster GN=RpS15Aa PE=1 SV=1	E1JJM9_DROME	15 kDa	0	4	8	2	>100	0.25	YES	NO	NO
242	NAT1, isoform D OS=Drosophila melanogaster GN=NAT1 PE=1 SV=1	A1Z968_DROME	163 kDa	0	0	4	6	N/A	1.5	NO	NO	NO
243	Prohibitin 2, isoform E OS=Drosophila melanogaster GN=Phb2 PE=1 SV=1	A8DYI6_DROME (+2)	37 kDa	0	0	6	6	N/A	1	NO	NO	NO
244	Ubiquitin carboxyl-terminal hydrolase OS=Drosophila melanogaster GN=Usp5 PE=1 SV=1	Q9VZU7_DROME	92 kDa	0	0	5	7	N/A	1.4	NO	NO	NO
245	ATP-dependent 6-phosphofructokinase OS=Drosophila melanogaster GN=Pfk PE=1 SV=1	A0A0B4K7L1_DROME	105 kDa	0	0	10	2	N/A	0.2	NO	NO	NO
246	sp|CASB_BOVIN|CON_CASB	CON_CASB	25 kDa	0	0	14	0	N/A	0	NO	NO	NO
247	Jabba, isoform E OS=Drosophila melanogaster GN=Jabba PE=1 SV=1	B7YZK4_DROME	49 kDa	1	2	5	3	2	0.6	YES	NO	NO
248	Defective chorion-1 protein, FC125 isoform OS=Drosophila melanogaster GN=dec-1 PE=2 SV=2	DEC11_DROME (+1)	137 kDa	2	4	1	2	2	2	YES	YES	YES	NO
249	Ubiquitin-60S ribosomal protein L40 OS=Drosophila melanogaster GN=RpL40 PE=1 SV=2	RL40_DROME	15 kDa	2	3	3	1	1.5	0.333333	NO	NO	NO
250	60S ribosomal protein L19 OS=Drosophila melanogaster GN=RpL19 PE=1 SV=2	RL19_DROME	24 kDa	0	4	5	2	>100	0.4	YES	NO	NO	(YES)
251	Chorion protein S19 OS=Drosophila melanogaster GN=Cp19 PE=2 SV=1	CH19_DROME	19 kDa	3	8	2	0	2.66667	0	YES	NO	NO	(YES)
252	Piwi OS=Drosophila melanogaster GN=piwi PE=1 SV=1	X2J7U0_DROME	97 kDa	0	1	3	7	>100	2.33333	YES	YES	YES	NO
253	Cactin OS=Drosophila melanogaster GN=cactin PE=1 SV=3	CATIN_DROME	87 kDa	4	5	0	0	1.25	N/A	NO	NO	NO
254	CG17018, isoform D OS=Drosophila melanogaster GN=CG17018-RD PE=1 SV=1	Q7KWG9_DROME (+2)	148 kDa	0	9	0	2	>100	>100	YES	YES	YES	NO
255	CG5353-PB, isoform B OS=Drosophila melanogaster GN=Aats-thr PE=1 SV=1	Q8IP94_DROME (+1)	79 kDa	0	0	5	7	N/A	1.4	NO	NO	NO
256	Succinate dehydrogenase [ubiquinone] flavoprotein subunit, mitochondrial OS=Drosophila melanogaster GN=SdhA PE=2 SV=3	SDHA_DROME	72 kDa	0	0	7	6	N/A	0.857143	NO	NO	NO
257	Optic atrophy 1 ortholog, isoform C OS=Drosophila melanogaster GN=Opa1 PE=1 SV=1	A0A0B4LGF5_DROME (+1)	112 kDa	0	0	7	3	N/A	0.428571	NO	NO	NO
258	Bicoid stability factor OS=Drosophila melanogaster GN=bsf PE=1 SV=2	Q9VJ86_DROME	157 kDa	0	0	2	8	N/A	4	NO	YES	NO
259	Tubulin alpha-4 chain OS=Drosophila melanogaster GN=alphaTub67C PE=3 SV=1	TBA4_DROME	51 kDa	0	0	3	10	N/A	3.33333	NO	YES	NO
260	Tudor, isoform B OS=Drosophila melanogaster GN=tud PE=4 SV=1	A0A0B4LG05_DROME (+1)	285 kDa	0	0	10	1	N/A	0.1	NO	NO	NO
261	Ribosomal protein L7, isoform B OS=Drosophila melanogaster GN=RpL7 PE=3 SV=1	X2J5G6_DROME	30 kDa	0	0	1	7	N/A	7	NO	YES	NO
262	Sec31 ortholog, isoform C OS=Drosophila melanogaster GN=Sec31 PE=1 SV=1	A0A0B4LEY1_DROME (+3)	138 kDa	0	0	11	1	N/A	0.0909091	NO	NO	NO
263	DNA replication licensing factor Mcm2 OS=Drosophila melanogaster GN=Mcm2 PE=1 SV=1	MCM2_DROME	100 kDa	0	0	11	1	N/A	0.0909091	NO	NO	NO
264	26S proteasome regulatory complex subunit p50 OS=Drosophila melanogaster GN=Rpt5 PE=1 SV=1	Q9V3V6_DROME	48 kDa	0	0	11	0	N/A	0	NO	NO	NO
265	40S ribosomal protein S20 OS=Drosophila melanogaster GN=RpS20 PE=1 SV=1	RS20_DROME	13 kDa	0	2	4	4	>100	1	YES	NO	NO
266	Aralar1, isoform E OS=Drosophila melanogaster GN=aralar1 PE=1 SV=1	A0A0B4K6V1_DROME (+2)	78 kDa	0	1	8	2	>100	0.25	YES	NO	NO
267	Cyclin-dependent kinase 12 OS=Drosophila melanogaster GN=Cdk12 PE=1 SV=1	CDK12_DROME	128 kDa	7	4	0	0	0.571429	N/A	NO	NO	NO
268	Ubiquitin carboxyl-terminal hydrolase OS=Drosophila melanogaster GN=faf PE=1 SV=1	A0A0B4K6W2_DROME (+2)	310 kDa	0	0	4	4	N/A	1	NO	NO	NO
269	Regulatory particle triple-A ATPase 2, isoform B OS=Drosophila melanogaster GN=Rpt2 PE=3 SV=1	A0A0B4LIJ0_DROME	49 kDa	0	0	6	4	N/A	0.666667	NO	NO	NO
270	Coatomer subunit gamma OS=Drosophila melanogaster GN=gammaCOP PE=2 SV=1	COPG_DROME	98 kDa	0	0	9	3	N/A	0.333333	NO	NO	NO
271	DNA replication licensing factor Mcm7 OS=Drosophila melanogaster GN=Mcm7 PE=1 SV=1	MCM7_DROME	81 kDa	0	0	7	4	N/A	0.571429	NO	NO	NO
272	Aconitase, isoform B OS=Drosophila melanogaster GN=Acon PE=1 SV=2	Q9VIE8_DROME	85 kDa	0	0	4	8	N/A	2	NO	YES	NO
273	CG6340, isoform B OS=Drosophila melanogaster GN=CG6340 PE=1 SV=1	Q9VXU3_DROME	57 kDa	4	8	0	0	2	N/A	YES	NO	NO
274	Ribosomal protein L9, isoform C OS=Drosophila melanogaster GN=RpL9 PE=4 SV=1	X2JDU0_DROME	21 kDa	0	0	5	4	N/A	0.8	NO	NO	NO
275	Glutamine synthetase 1, mitochondrial OS=Drosophila melanogaster GN=Gs1 PE=2 SV=3	GLNA1_DROME	44 kDa	0	0	5	3	N/A	0.6	NO	NO	NO
276	CG2943, isoform C OS=Drosophila melanogaster GN=CG2943 PE=1 SV=1	A0A0B4LGV1_DROME (+1)	100 kDa	0	0	7	3	N/A	0.428571	NO	NO	NO
277	T-complex chaperonin 5, isoform B OS=Drosophila melanogaster GN=Cct5 PE=1 SV=1	A1Z8U4_DROME (+1)	56 kDa	0	0	2	9	N/A	4.5	NO	YES	NO
278	60 kDa heat shock protein, mitochondrial OS=Drosophila melanogaster GN=Hsp60 PE=1 SV=3	CH60_DROME	61 kDa	0	0	2	10	N/A	5	NO	YES	NO
279	AP-3 complex subunit delta OS=Drosophila melanogaster GN=g PE=1 SV=4	AP3D_DROME	115 kDa	0	0	9	0	N/A	0	NO	NO	NO
280	Megator, isoform B OS=Drosophila melanogaster GN=Mtor PE=1 SV=1	A0A0B4KFE9_DROME	262 kDa	1	7	0	0	7	N/A	YES	NO	NO
281	Ribosomal protein S19a, isoform C OS=Drosophila melanogaster GN=RpS19a PE=1 SV=1	E2QD65_DROME (+1)	17 kDa	4	2	1	4	0.5	4	NO	YES	NO
282	CG7971, isoform F OS=Drosophila melanogaster GN=CG7971 PE=1 SV=2	A8JNI2_DROME (+2)	186 kDa	3	6	0	0	2	N/A	YES	NO	NO
283	Ribosomal protein S13, isoform C OS=Drosophila melanogaster GN=RpS13 PE=3 SV=1	X2J950_DROME	17 kDa	1	4	0	2	4	>100	YES	YES	YES	NO
284	CG16903 OS=Drosophila melanogaster GN=EG:67A9.2 PE=1 SV=1	Q9W526_DROME	62 kDa	4	6	0	0	1.5	N/A	NO	NO	NO
285	60S ribosomal protein L10a-2 OS=Drosophila melanogaster GN=RpL10Ab PE=1 SV=2	R10AB_DROME	24 kDa	1	0	6	4	0	0.666667	NO	NO	NO
286	Succinyl-CoA ligase subunit beta OS=Drosophila melanogaster GN=skap PE=1 SV=1	A0A0B4JCW4_DROME (+2)	49 kDa	0	0	5	4	N/A	0.8	NO	NO	NO
287	DNA replication licensing factor Mcm5 OS=Drosophila melanogaster GN=Mcm5 PE=1 SV=1	MCM5_DROME	82 kDa	0	0	5	5	N/A	1	NO	NO	NO
288	26S proteasome non-ATPase regulatory subunit 4 OS=Drosophila melanogaster GN=Rpn10 PE=1 SV=2	PSMD4_DROME	43 kDa	0	0	6	3	N/A	0.5	NO	NO	NO
289	14-3-3 protein epsilon OS=Drosophila melanogaster GN=14-3-3epsilon PE=1 SV=2	1433E_DROME	30 kDa	0	0	3	8	N/A	2.66667	NO	YES	NO
290	Serine/threonine-protein kinase polo OS=Drosophila melanogaster GN=polo PE=1 SV=2	POLO_DROME	67 kDa	0	0	7	3	N/A	0.428571	NO	NO	NO
291	Smallminded, isoform H OS=Drosophila melanogaster GN=smid PE=1 SV=1	M9PEE1_DROME (+3)	103 kDa	0	0	6	2	N/A	0.333333	NO	NO	NO
292	Dynactin subunit 1 OS=Drosophila melanogaster GN=Gl PE=1 SV=2	DCTN1_DROME	141 kDa	0	0	7	2	N/A	0.285714	NO	NO	NO
293	T-complex protein 1 subunit delta OS=Drosophila melanogaster GN=CG5525 PE=1 SV=1	Q9VK69_DROME	57 kDa	0	0	2	8	N/A	4	NO	YES	NO
294	LD40489p OS=Drosophila melanogaster GN=SF2 PE=1 SV=1	Q9V3W7_DROME	28 kDa	1	10	0	0	10	N/A	YES	NO	NO	(YES)
295	LD29830p OS=Drosophila melanogaster GN=Srp54 PE=1 SV=1	Q9VL71_DROME	58 kDa	2	3	3	1	1.5	0.333333	NO	NO	NO
296	Pre-mRNA processing factor 8 OS=Drosophila melanogaster GN=Prp8 PE=1 SV=1	A1Z8U0_DROME	280 kDa	2	4	1	0	2	0	YES	NO	NO
297	Ribosomal protein L18, isoform B OS=Drosophila melanogaster GN=RpL18 PE=4 SV=1	M9PHM6_DROME	22 kDa	0	2	5	1	>100	0.2	YES	NO	NO	(YES)
298	60S ribosomal protein L10 OS=Drosophila melanogaster GN=RpL10 PE=1 SV=1	RL10_DROME	26 kDa	1	0	3	3	0	1	NO	NO	NO
299	40S ribosomal protein S7 OS=Drosophila melanogaster GN=RpS7 PE=1 SV=1	RS7_DROME	22 kDa	3	4	0	1	1.33333	>100	NO	YES	NO
300	CG10333 OS=Drosophila melanogaster GN=CG10333 PE=1 SV=2	Q9VJ74_DROME	95 kDa	4	5	0	0	1.25	N/A	NO	NO	NO
301	Ecdysone-induced protein 63E, isoform N OS=Drosophila melanogaster GN=Eip63E PE=4 SV=1	M9PE01_DROME	62 kDa	4	5	0	0	1.25	N/A	NO	NO	NO
302	Elongation factor Tu OS=Drosophila melanogaster GN=EfTuM PE=1 SV=1	A1Z9E3_DROME	54 kDa	0	0	7	3	N/A	0.428571	NO	NO	NO
303	Eukaryotic translation initiation factor 3 subunit L OS=Drosophila melanogaster GN=CG5642 PE=2 SV=1	EIF3L_DROME	63 kDa	0	0	7	3	N/A	0.428571	NO	NO	NO
304	CG5261, isoform E OS=Drosophila melanogaster GN=CG5261 PE=1 SV=1	M9PCG1_DROME	53 kDa	0	0	4	5	N/A	1.25	NO	NO	NO
305	GH13256p OS=Drosophila melanogaster GN=Thiolase PE=1 SV=1	Q9W1H8_DROME	51 kDa	0	0	6	4	N/A	0.666667	NO	NO	NO
306	Ubiquitin carboxyl-terminal hydrolase OS=Drosophila melanogaster GN=Uch-L5 PE=1 SV=1	Q9XZ61_DROME	38 kDa	0	0	3	5	N/A	1.66667	NO	NO	NO
307	GH11341p OS=Drosophila melanogaster GN=Rpn5 PE=1 SV=1	Q9V3Z4_DROME	58 kDa	0	0	5	3	N/A	0.6	NO	NO	NO
308	Replication protein A 70 kDa DNA-binding subunit OS=Drosophila melanogaster GN=RpA-70 PE=1 SV=1	RFA1_DROME	67 kDa	0	0	2	6	N/A	3	NO	YES	NO
309	CG30122, isoform B OS=Drosophila melanogaster GN=CG30122 PE=1 SV=1	A1ZBB4_DROME (+2)	140 kDa	0	0	3	5	N/A	1.66667	NO	NO	NO
310	BcDNA.GH12558 OS=Drosophila melanogaster GN=Mtpalpha PE=1 SV=1	Q9V397_DROME	84 kDa	0	0	2	6	N/A	3	NO	YES	NO
311	DNA polymerase delta catalytic subunit OS=Drosophila melanogaster GN=DNApol-delta PE=2 SV=2	DPOD1_DROME	125 kDa	0	0	7	2	N/A	0.285714	NO	NO	NO
312	LD22577p OS=Drosophila melanogaster GN=Uba2 PE=1 SV=1	Q7KUA4_DROME	78 kDa	0	0	8	1	N/A	0.125	NO	NO	NO
313	Protein disulfide-isomerase OS=Drosophila melanogaster GN=Pdi PE=3 SV=1	X2JGP4_DROME	56 kDa	0	0	0	5	N/A	>100	NO	YES	NO
314	Hsc70Cb, isoform G OS=Drosophila melanogaster GN=Hsc70Cb PE=1 SV=1	M9MSL3_DROME (+1)	92 kDa	0	0	0	8	N/A	>100	NO	YES	NO
315	CG11943-PB, isoform B OS=Drosophila melanogaster GN=Nup205 PE=1 SV=1	Q8IQV9_DROME (+1)	235 kDa	0	0	6	0	N/A	0	NO	NO	NO
316	Histone H2A.v OS=Drosophila melanogaster GN=His2Av PE=1 SV=2	H2AV_DROME	15 kDa	2	3	2	2	1.5	1	NO	NO	NO
317	Histone H4 OS=Drosophila melanogaster GN=His4 PE=1 SV=2	H4_DROME (+1)	11 kDa	2	5	0	2	2.5	>100	YES	YES	YES	YES
318	Ribosomal protein LP0, isoform B OS=Drosophila melanogaster GN=RpLP0 PE=3 SV=1	M9PG76_DROME	34 kDa	0	1	5	3	>100	0.6	YES	NO	NO
319	Protein BCL9 homolog OS=Drosophila melanogaster GN=lgs PE=1 SV=1	BCL9_DROME	154 kDa	5	3	0	0	0.6	N/A	NO	NO	NO
320	CG3056-PA, isoform A OS=Drosophila melanogaster GN=ssx PE=1 SV=1	O76876_DROME (+1)	53 kDa	4	4	0	0	1	N/A	NO	NO	NO
321	Ribosomal protein L15 OS=Drosophila melanogaster GN=RpL15 PE=1 SV=2	A8Y560_DROME	24 kDa	6	3	0	0	0.5	N/A	NO	NO	NO
322	UPF0396 protein CG6066 OS=Drosophila melanogaster GN=CG6066 PE=1 SV=1	U396_DROME	53 kDa	1	8	0	0	8	N/A	YES	NO	NO
323	NADH:ubiquinone reductase 75kD subunit, isoform B OS=Drosophila melanogaster GN=ND-75 PE=1 SV=1	A4V449_DROME	79 kDa	0	0	4	4	N/A	1	NO	NO	NO
324	AP-2 complex subunit alpha OS=Drosophila melanogaster GN=AP-2alpha PE=1 SV=1	AP2A_DROME	106 kDa	0	0	3	4	N/A	1.33333	NO	NO	NO
325	Coatomer subunit beta OS=Drosophila melanogaster GN=betaCop PE=2 SV=2	COPB_DROME	107 kDa	0	0	5	3	N/A	0.6	NO	NO	NO
326	26S proteasome non-ATPase regulatory subunit 6 OS=Drosophila melanogaster GN=Rpn7 PE=2 SV=1	PSMD6_DROME	45 kDa	0	0	3	6	N/A	2	NO	YES	NO
327	Aspartyl-tRNA synthetase, isoform A OS=Drosophila melanogaster GN=Aats-asp PE=1 SV=1	Q7K0E6_DROME	59 kDa	0	0	4	4	N/A	1	NO	NO	NO
328	CG11876, isoform A OS=Drosophila melanogaster GN=CG11876 PE=1 SV=1	Q7K5K3_DROME	39 kDa	0	0	5	3	N/A	0.6	NO	NO	NO
329	Pyruvate dehydrogenase E1 component subunit alpha OS=Drosophila melanogaster GN=l(1)G0334 PE=1 SV=1	Q7KVX1_DROME (+1)	49 kDa	0	0	4	2	N/A	0.5	NO	NO	NO
330	Ribosomal protein L6, isoform A OS=Drosophila melanogaster GN=RpL6 PE=1 SV=1	Q9V9W2_DROME (+1)	28 kDa	0	0	4	4	N/A	1	NO	NO	NO
331	FI21236p1 OS=Drosophila melanogaster GN=rump PE=1 SV=1	Q9VHC7_DROME	67 kDa	0	0	4	3	N/A	0.75	NO	NO	NO
332	Tubulin gamma-2 chain OS=Drosophila melanogaster GN=gammaTub37C PE=2 SV=3	TBG2_DROME	51 kDa	0	0	5	4	N/A	0.8	NO	NO	NO
333	CG10932, isoform A OS=Drosophila melanogaster GN=CG10932 PE=1 SV=1	Q9W3N9_DROME	43 kDa	0	0	6	2	N/A	0.333333	NO	NO	NO
334	Zipper, isoform C OS=Drosophila melanogaster GN=zip PE=1 SV=1	Q59E58_DROME (+1)	227 kDa	0	0	2	6	N/A	3	NO	YES	NO
335	Protein enhancer of rudimentary OS=Drosophila melanogaster GN=e(r) PE=1 SV=1	ER_DROME (+1)	12 kDa	6	3	0	0	0.5	N/A	NO	NO	NO
336	Probable small nuclear ribonucleoprotein Sm D1 OS=Drosophila melanogaster GN=SmD1 PE=1 SV=1	SMD1_DROME	14 kDa	5	4	0	0	0.8	N/A	NO	NO	NO
337	Eukaryotic translation initiation factor 3 subunit M OS=Drosophila melanogaster GN=Tango7 PE=3 SV=1	A0A0B4LFB3_DROME	44 kDa	0	0	7	2	N/A	0.285714	NO	NO	NO
338	Kinesin-like protein OS=Drosophila melanogaster GN=Klp10A PE=1 SV=1	A4V4A1_DROME	89 kDa	0	0	7	2	N/A	0.285714	NO	NO	NO
339	Glutathione S-transferase D1 OS=Drosophila melanogaster GN=GstD1 PE=1 SV=1	GSTD1_DROME	24 kDa	0	0	6	1	N/A	0.166667	NO	NO	NO
340	14-3-3zeta, isoform K OS=Drosophila melanogaster GN=14-3-3zeta PE=1 SV=1	A0A0B4KEH0_DROME	28 kDa	0	0	3	6	N/A	2	NO	YES	NO
341	Phosphoglycerate kinase OS=Drosophila melanogaster GN=Pgk PE=3 SV=1	M9PCE0_DROME	44 kDa	0	0	1	8	N/A	8	NO	YES	NO
342	DNA damage-binding protein 1 OS=Drosophila melanogaster GN=pic PE=1 SV=1	DDB1_DROME	126 kDa	0	0	5	1	N/A	0.2	NO	NO	NO
343	RNA-binding protein lark OS=Drosophila melanogaster GN=lark PE=1 SV=1	LARK_DROME	40 kDa	1	8	0	0	8	N/A	YES	NO	NO	(YES)
344	Peroxiredoxin 1 OS=Drosophila melanogaster GN=Jafrac1 PE=1 SV=1	PRDX1_DROME	22 kDa	0	0	1	8	N/A	8	NO	YES	NO
345	Protein disulfide-isomerase (Fragment) OS=Drosophila melanogaster GN=ERp60 PE=1 SV=1	Q3YMU0_DROME	55 kDa	0	0	0	6	N/A	>100	NO	YES	NO
346	60S ribosomal protein L24 OS=Drosophila melanogaster GN=RpL24 PE=1 SV=1	RL24_DROME	18 kDa	2	2	1	2	1	2	NO	YES	NO
347	40S ribosomal protein S24 OS=Drosophila melanogaster GN=RpS24 PE=1 SV=1	Q9W229_DROME	15 kDa	1	4	2	0	4	0	YES	NO	NO
348	Sequence-specific single-stranded DNA-binding protein, isoform D OS=Drosophila melanogaster GN=Ssdp PE=1 SV=1	A0A0B4KGW6_DROME (+1)	51 kDa	2	5	0	0	2.5	N/A	YES	NO	NO
349	CG32176 OS=Drosophila melanogaster GN=CG32176 PE=1 SV=2	Q9VVG9_DROME	65 kDa	6	1	0	0	0.166667	N/A	NO	NO	NO
350	CG2051, isoform A OS=Drosophila melanogaster GN=CG2051 PE=1 SV=1	Q0KIB3_DROME	48 kDa	0	0	3	3	N/A	1	NO	NO	NO
351	Protein rigor mortis OS=Drosophila melanogaster GN=rig PE=1 SV=1	RIG_DROME	138 kDa	0	0	5	3	N/A	0.6	NO	NO	NO
352	CG5028, isoform C OS=Drosophila melanogaster GN=CG5028-RC PE=1 SV=1	A8JRB8_DROME (+2)	43 kDa	0	0	2	2	N/A	1	NO	NO	NO
353	Serine/threonine-protein phosphatase OS=Drosophila melanogaster GN=Pp2B-14D PE=3 SV=1	M9NE01_DROME	63 kDa	0	0	2	5	N/A	2.5	NO	YES	NO
354	DNA ligase 1 OS=Drosophila melanogaster GN=DNA-ligI PE=1 SV=2	DNLI1_DROME	85 kDa	0	0	6	2	N/A	0.333333	NO	NO	NO
355	60S ribosomal protein L14 OS=Drosophila melanogaster GN=RpL14 PE=1 SV=1	RL14_DROME	19 kDa	0	0	3	5	N/A	1.66667	NO	NO	NO
356	Vesicle-fusing ATPase 2 OS=Drosophila melanogaster GN=Nsf2 PE=2 SV=2	NSF2_DROME	83 kDa	0	0	2	4	N/A	2	NO	YES	NO
357	60S ribosomal protein L13a OS=Drosophila melanogaster GN=RpL13A PE=1 SV=1	RL13A_DROME	24 kDa	0	0	2	3	N/A	1.5	NO	NO	NO
358	CG1416, isoform A OS=Drosophila melanogaster GN=CG1416 PE=1 SV=2	Q9V9Q4_DROME	40 kDa	0	0	2	4	N/A	2	NO	YES	NO
359	Obg-like ATPase 1 OS=Drosophila melanogaster GN=CG1354 PE=1 SV=1	OLA1_DROME	45 kDa	0	0	6	2	N/A	0.333333	NO	NO	NO
360	CG9953 OS=Drosophila melanogaster GN=CG9953 PE=1 SV=1	Q9VS02_DROME	57 kDa	0	0	3	1	N/A	0.333333	NO	NO	NO
361	Walrus, isoform A OS=Drosophila melanogaster GN=wal PE=1 SV=1	Q7KN94_DROME	34 kDa	0	0	3	2	N/A	0.666667	NO	NO	NO
362	60S ribosomal protein L32 OS=Drosophila melanogaster GN=RpL32 PE=1 SV=3	RL32_DROME	16 kDa	0	0	2	5	N/A	2.5	NO	YES	NO
363	CG4600-PA OS=Drosophila melanogaster GN=yip2 PE=1 SV=1	Q9VL70_DROME	42 kDa	0	0	1	7	N/A	7	NO	YES	NO
364	Enolase OS=Drosophila melanogaster GN=Eno PE=1 SV=2	ENO_DROME	54 kDa	0	0	0	5	N/A	>100	NO	YES	NO
365	Vacuolar H[+]-ATPase 55kD subunit, isoform C OS=Drosophila melanogaster GN=Vha55 PE=1 SV=1	E1JIJ5_DROME	55 kDa	0	0	0	5	N/A	>100	NO	YES	NO
366	LD20211p OS=Drosophila melanogaster GN=Tudor-SN PE=1 SV=1	Q9W0S7_DROME	103 kDa	0	0	1	5	N/A	5	NO	YES	NO
367	Ran GTPase activating protein, isoform B OS=Drosophila melanogaster GN=RanGAP PE=1 SV=1	M9PBD9_DROME (+1)	66 kDa	0	0	3	0	N/A	0	NO	NO	NO
368	60S ribosomal protein L5 OS=Drosophila melanogaster GN=RpL5 PE=1 SV=2	RL5_DROME	34 kDa	0	0	0	6	N/A	>100	NO	YES	NO
369	CG6512-PB, isoform B OS=Drosophila melanogaster GN=CG6512 PE=1 SV=1	Q8IQQ9_DROME (+1)	76 kDa	0	0	4	0	N/A	0	NO	NO	NO
370	Aluminum tubes, isoform G OS=Drosophila melanogaster GN=alt PE=1 SV=1	Q960Y8_DROME	99 kDa	1	1	0	2	1	>100	NO	YES	NO
371	60S ribosomal protein L31 OS=Drosophila melanogaster GN=RpL31 PE=1 SV=1	RL31_DROME	15 kDa	0	1	2	3	>100	1.5	YES	NO	NO
372	Ribosomal protein L11, isoform B OS=Drosophila melanogaster GN=RpL11 PE=1 SV=1	A0A0B4LGZ5_DROME	21 kDa	0	3	2	2	>100	1	YES	NO	NO	(YES)
373	Protein l(2)37Cc OS=Drosophila melanogaster GN=l(2)37Cc PE=2 SV=2	L2CC_DROME	30 kDa	1	0	2	4	0	2	NO	YES	NO
374	CG9684 OS=Drosophila melanogaster GN=CG9684 PE=1 SV=2	Q9VHR5_DROME	72 kDa	1	0	4	1	0	0.25	NO	NO	NO
375	Female-specific independent of transformer OS=Drosophila melanogaster GN=fit PE=1 SV=1	Q9VD66_DROME	14 kDa	3	3	1	0	1	0	NO	NO	NO
376	CG2807, isoform A OS=Drosophila melanogaster GN=CG2807 PE=1 SV=2	Q9VPR5_DROME	150 kDa	3	1	2	0	0.333333	0	NO	NO	NO
377	Putative U5 small nuclear ribonucleoprotein 200 kDa helicase OS=Drosophila melanogaster GN=l(3)72Ab PE=2 SV=4	U520_DROME	245 kDa	5	2	0	0	0.4	N/A	NO	NO	NO
378	60S ribosomal protein L13 OS=Drosophila melanogaster GN=RpL13 PE=1 SV=1	M9PFF0_DROME	25 kDa	0	1	0	5	>100	>100	YES	YES	YES	NO
379	Ferrochelatase, mitochondrial OS=Drosophila melanogaster GN=FeCh PE=2 SV=1	HEMH_DROME	44 kDa	0	0	4	3	N/A	0.75	NO	NO	NO
380	EH domain containing protein OS=Drosophila melanogaster GN=Past1 PE=1 SV=1	Q8T6I0_DROME (+1)	61 kDa	0	0	3	4	N/A	1.33333	NO	NO	NO
381	CG3731, isoform A OS=Drosophila melanogaster GN=UQCR-C1 PE=1 SV=2	Q9VFF0_DROME	52 kDa	0	0	3	4	N/A	1.33333	NO	NO	NO
382	26-29kD-proteinase OS=Drosophila melanogaster GN=26-29-p PE=1 SV=1	Q9V3U6_DROME	62 kDa	0	0	2	5	N/A	2.5	NO	YES	NO
383	SD27396p OS=Drosophila melanogaster GN=sw PE=1 SV=1	A4V4T4_DROME (+5)	71 kDa	0	0	3	2	N/A	0.666667	NO	NO	NO
384	FI21274p1 OS=Drosophila melanogaster GN=Trap1 PE=1 SV=1	A1Z6L9_DROME	78 kDa	0	0	3	4	N/A	1.33333	NO	NO	NO
385	Acyl-CoA synthetase long-chain, isoform D OS=Drosophila melanogaster GN=Acsl PE=1 SV=1	A1Z7H2_DROME	81 kDa	0	0	4	2	N/A	0.5	NO	NO	NO
386	Probable arginine--tRNA ligase, cytoplasmic OS=Drosophila melanogaster GN=Aats-arg PE=2 SV=1	SYRC_DROME	76 kDa	0	0	2	4	N/A	2	NO	YES	NO
387	Protein krasavietz OS=Drosophila melanogaster GN=kra PE=1 SV=1	PKRA_DROME	49 kDa	0	0	5	2	N/A	0.4	NO	NO	NO
388	Replication factor C subunit 1 OS=Drosophila melanogaster GN=Gnf1 PE=1 SV=2	RFC1_DROME	109 kDa	0	0	4	1	N/A	0.25	NO	NO	NO
389	Signal recognition particle subunit SRP72 OS=Drosophila melanogaster GN=Srp72 PE=1 SV=1	Q9VDK7_DROME	73 kDa	0	0	1	4	N/A	4	NO	YES	NO
390	NADH:ubiquinone reductase 42kD subunit, isoform B OS=Drosophila melanogaster GN=ND-42 PE=1 SV=1	A4V383_DROME	47 kDa	0	0	3	1	N/A	0.333333	NO	NO	NO
391	CG9330 OS=Drosophila melanogaster GN=CG9330-RA PE=1 SV=1	Q9VW13_DROME	79 kDa	0	0	5	1	N/A	0.2	NO	NO	NO
392	GH06271p OS=Drosophila melanogaster GN=Mms19 PE=1 SV=1	Q95U54_DROME	107 kDa	0	0	3	1	N/A	0.333333	NO	NO	NO
393	LD21576p OS=Drosophila melanogaster GN=Nap1 PE=1 SV=1	Q9W1G7_DROME	43 kDa	0	0	0	6	N/A	>100	NO	YES	NO
394	FACT complex subunit spt16 OS=Drosophila melanogaster GN=dre4 PE=1 SV=2	SPT16_DROME	124 kDa	0	0	3	0	N/A	0	NO	NO	NO
395	CG5789, isoform A OS=Drosophila melanogaster GN=CG5789-RA PE=1 SV=2	Q9VC63_DROME	157 kDa	0	0	3	0	N/A	0	NO	NO	NO
396	Kinesin heavy chain OS=Drosophila melanogaster GN=Khc PE=1 SV=2	KINH_DROME	110 kDa	0	0	0	5	N/A	>100	NO	YES	NO
397	ATP-dependent RNA helicase Ddx1 OS=Drosophila melanogaster GN=Ddx1 PE=2 SV=1	DDX1_DROME	81 kDa	0	7	0	0	>100	N/A	YES	NO	NO
398	CG11107, isoform A OS=Drosophila melanogaster GN=Dhx15 PE=1 SV=1	Q7K3M5_DROME	83 kDa	0	0	0	7	N/A	>100	NO	YES	NO
399	Squid, isoform E OS=Drosophila melanogaster GN=sqd PE=4 SV=1	A0A0B4K6U6_DROME (+1)	33 kDa	1	2	1	2	2	2	YES	YES	YES	YES
400	CG4887, isoform A OS=Drosophila melanogaster GN=CG4887-RA PE=1 SV=1	Q9VPY4_DROME	114 kDa	1	4	0	0	4	N/A	YES	NO	NO
401	Myosin heavy chain, muscle OS=Drosophila melanogaster GN=Mhc PE=1 SV=4	MYSA_DROME	224 kDa	3	0	0	2	0	>100	NO	YES	NO
402	Probable U2 small nuclear ribonucleoprotein A' OS=Drosophila melanogaster GN=U2A PE=1 SV=1	RU2A_DROME	30 kDa	1	3	0	0	3	N/A	YES	NO	NO
403	Heterogeneous nuclear ribonucleoprotein at 98DE, isoform F OS=Drosophila melanogaster GN=Hrb98DE PE=1 SV=1	A4V3J6_DROME	39 kDa	0	2	0	2	>100	>100	YES	YES	YES	YES
404	DNA-directed RNA polymerase I subunit RPA1 OS=Drosophila melanogaster GN=RpI1 PE=1 SV=2	RPA1_DROME	185 kDa	4	0	0	0	0	N/A	NO	NO	NO
405	Papilin OS=Drosophila melanogaster GN=Ppn PE=1 SV=2	PPN_DROME	313 kDa	3	0	0	0	0	N/A	NO	NO	NO
406	CG16865, isoform B OS=Drosophila melanogaster GN=CG16865 PE=4 SV=1	M9PD43_DROME	28 kDa	3	3	0	0	1	N/A	NO	NO	NO
407	Quaking related 58E-1, isoform D OS=Drosophila melanogaster GN=qkr58E-1 PE=1 SV=1	A0A0B4LG88_DROME (+2)	44 kDa	1	4	0	0	4	N/A	YES	NO	NO
408	FI21269p1 OS=Drosophila melanogaster GN=muskelin PE=1 SV=1	Q0E9A5_DROME	98 kDa	0	0	3	3	N/A	1	NO	NO	NO
409	LD13864p OS=Drosophila melanogaster GN=Not3 PE=1 SV=1	Q7K126_DROME	92 kDa	0	0	3	2	N/A	0.666667	NO	NO	NO
410	CG5590 OS=Drosophila melanogaster GN=CG5590 PE=1 SV=1	Q9VB10_DROME	44 kDa	0	0	2	3	N/A	1.5	NO	NO	NO
411	Phospholipase A2 activator protein, isoform A OS=Drosophila melanogaster GN=Plap PE=1 SV=1	Q9VPY2_DROME	86 kDa	0	0	4	2	N/A	0.5	NO	NO	NO
412	60S ribosomal protein L3 OS=Drosophila melanogaster GN=RpL3 PE=1 SV=3	RL3_DROME	47 kDa	0	0	2	3	N/A	1.5	NO	NO	NO
413	Eukaryotic translation initiation factor 2alpha, isoform B OS=Drosophila melanogaster GN=eIF-2alpha PE=4 SV=1	X2JFR6_DROME	39 kDa	0	0	2	3	N/A	1.5	NO	NO	NO
414	CG2118, isoform B OS=Drosophila melanogaster GN=CG2118 PE=1 SV=1	Q8I0S9_DROME (+1)	69 kDa	0	0	1	2	N/A	2	NO	YES	NO
415	Acyl-coenzyme A oxidase OS=Drosophila melanogaster GN=CG4586 PE=1 SV=1	Q9W3U0_DROME	77 kDa	0	0	1	3	N/A	3	NO	YES	NO
416	Ubiquitin carboxyl-terminal hydrolase OS=Drosophila melanogaster GN=Usp14 PE=1 SV=1	Q9VKZ8_DROME	54 kDa	0	0	1	3	N/A	3	NO	YES	NO
417	Gamma-tubulin ring protein 84, isoform E OS=Drosophila melanogaster GN=Grip84 PE=1 SV=1	E1JJQ3_DROME (+4)	103 kDa	0	0	4	1	N/A	0.25	NO	NO	NO
418	MIP08013p1 OS=Drosophila melanogaster GN=Mpcp PE=1 SV=1	Q0E8E8_DROME	39 kDa	0	0	4	1	N/A	0.25	NO	NO	NO
419	Tripeptidyl-peptidase 2 OS=Drosophila melanogaster GN=TppII PE=1 SV=2	TPP2_DROME	159 kDa	0	0	1	4	N/A	4	NO	YES	NO
420	CG5482, isoform A OS=Drosophila melanogaster GN=CG5482 PE=1 SV=1	Q7K3D4_DROME	45 kDa	0	0	3	1	N/A	0.333333	NO	NO	NO
421	Probable methylmalonate-semialdehyde dehydrogenase [acylating], mitochondrial OS=Drosophila melanogaster GN=CG17896 PE=2 SV=1	MMSA_DROME	56 kDa	0	0	5	1	N/A	0.2	NO	NO	NO
422	CG6756-PA, isoform A OS=Drosophila melanogaster GN=Tom70 PE=1 SV=2	Q9VKC8_DROME	66 kDa	0	0	4	1	N/A	0.25	NO	NO	NO
423	Eukaryotic translation initiation factor 3 subunit H OS=Drosophila melanogaster GN=eIF-3p40 PE=2 SV=2	EIF3H_DROME	38 kDa	2	0	4	0	0	0	NO	NO	NO
424	CG6453, isoform A OS=Drosophila melanogaster GN=GCS2beta PE=1 SV=1	Q9VJD1_DROME	62 kDa	0	0	1	5	N/A	5	NO	YES	NO
425	CG9485, isoform B OS=Drosophila melanogaster GN=CG9485 PE=1 SV=3	Q9W2H8_DROME	183 kDa	0	0	0	2	N/A	>100	NO	YES	NO
426	CG10576, isoform A OS=Drosophila melanogaster GN=CG10576 PE=1 SV=1	Q9VRP2_DROME	43 kDa	0	0	0	6	N/A	>100	NO	YES	NO
427	sp|CASK_BOVIN|CON_CASK	CON_CASK	21 kDa	0	0	5	0	N/A	0	NO	NO	NO
428	Cullin 4, isoform A OS=Drosophila melanogaster GN=Cul4 PE=1 SV=1	Q5BI50_DROME	94 kDa	0	0	5	0	N/A	0	NO	NO	NO
429	sp|PRDX1_HUMAN|CON_PRDX1	CON_PRDX1	22 kDa	0	0	3	3	N/A	1	NO	NO	NO
430	DnaJ-like-2, isoform A OS=Drosophila melanogaster GN=Droj2 PE=1 SV=1	Q9VFV9_DROME	45 kDa	0	0	0	6	N/A	>100	NO	YES	NO
431	DNA topoisomerase 2 OS=Drosophila melanogaster GN=Top2 PE=1 SV=1	TOP2_DROME	164 kDa	0	0	4	0	N/A	0	NO	NO	NO
432	Granny smith, isoform F OS=Drosophila melanogaster GN=grsm PE=1 SV=1	A0A0C4FEI8_DROME (+1)	71 kDa	0	0	0	6	N/A	>100	NO	YES	NO
433	Glucose-6-phosphate isomerase OS=Drosophila melanogaster GN=Pgi PE=2 SV=2	G6PI_DROME	62 kDa	0	0	0	6	N/A	>100	NO	YES	NO
434	Guanine nucleotide-binding protein-like 3 homolog OS=Drosophila melanogaster GN=Ns1 PE=1 SV=2	GNL3_DROME	66 kDa	0	0	5	0	N/A	0	NO	NO	NO
435	Histidyl-tRNA synthetase, isoform D OS=Drosophila melanogaster GN=Aats-his PE=1 SV=2	Q8IQX8_DROME	62 kDa	0	0	6	0	N/A	0	NO	NO	NO
436	GH01087p OS=Drosophila melanogaster GN=Nup93-2 PE=1 SV=1	Q9VFE7_DROME	91 kDa	0	0	3	0	N/A	0	NO	NO	NO
437	CG16941 OS=Drosophila melanogaster GN=CG16941 PE=1 SV=1	Q9VEP9_DROME	88 kDa	2	1	0	0	0.5	N/A	NO	NO	NO
438	FI05376p OS=Drosophila melanogaster GN=pea PE=1 SV=1	A1Z9L3_DROME	142 kDa	3	2	0	0	0.666667	N/A	NO	NO	NO
439	LD37257p OS=Drosophila melanogaster GN=RAF2 PE=1 SV=3	Q9VV52_DROME	125 kDa	1	2	0	0	2	N/A	YES	NO	NO
440	Precursor RNA processing 3, isoform A OS=Drosophila melanogaster GN=Prp3 PE=1 SV=1	Q9VW52_DROME	67 kDa	2	3	0	0	1.5	N/A	NO	NO	NO
441	Scaffold attachment factor B, isoform B OS=Drosophila melanogaster GN=Saf-B PE=1 SV=2	Q8IMV6_DROME (+1)	102 kDa	2	2	0	0	1	N/A	NO	NO	NO
442	CG13084-PA OS=Drosophila melanogaster GN=CG13084 PE=4 SV=1	Q9VIV8_DROME	51 kDa	2	3	0	0	1.5	N/A	NO	NO	NO
443	RE08101p OS=Drosophila melanogaster GN=Tm1 PE=1 SV=1	Q8IGY1_DROME	80 kDa	2	0	1	0	0	0	NO	NO	NO
444	Polychaetoid, isoform O OS=Drosophila melanogaster GN=pyd PE=1 SV=1	A0A0B4K6Y7_DROME (+1)	264 kDa	3	2	0	0	0.666667	N/A	NO	NO	NO
445	26S proteasome regulatory complex subunit p39A OS=Drosophila melanogaster GN=Rpn9 PE=1 SV=1	Q7KMP8_DROME	44 kDa	0	0	2	3	N/A	1.5	NO	NO	NO
446	GH12714p OS=Drosophila melanogaster GN=PpD3 PE=1 SV=1	Q9VH81_DROME	59 kDa	0	0	2	2	N/A	1	NO	NO	NO
447	Isocitrate dehydrogenase [NADP] OS=Drosophila melanogaster GN=Idh PE=1 SV=2	B7Z0E0_DROME (+4)	54 kDa	0	0	3	2	N/A	0.666667	NO	NO	NO
448	CG9140, isoform B OS=Drosophila melanogaster GN=ND-51 PE=1 SV=1	Q9VMI3_DROME	52 kDa	0	0	2	2	N/A	1	NO	NO	NO
449	eIF5B, isoform E OS=Drosophila melanogaster GN=eIF5B PE=1 SV=1	M9ND37_DROME (+1)	123 kDa	0	0	2	2	N/A	1	NO	NO	NO
450	Serine hydroxymethyltransferase OS=Drosophila melanogaster GN=CG3011 PE=1 SV=1	Q9W457_DROME	59 kDa	0	0	2	3	N/A	1.5	NO	NO	NO
451	Replication factor C subunit 2 OS=Drosophila melanogaster GN=RfC4 PE=2 SV=1	RFC2_DROME	37 kDa	0	0	2	3	N/A	1.5	NO	NO	NO
452	Coatomer subunit beta' OS=Drosophila melanogaster GN=beta'COP PE=2 SV=2	COPB2_DROME	103 kDa	0	0	2	3	N/A	1.5	NO	NO	NO
453	Transferrin 1, isoform A OS=Drosophila melanogaster GN=Tsf1 PE=1 SV=1	Q9VWV6_DROME	72 kDa	0	0	1	3	N/A	3	NO	YES	NO
454	DNA mismatch repair protein spellchecker 1 OS=Drosophila melanogaster GN=spel1 PE=3 SV=4	MSH2_DROME	103 kDa	0	0	3	2	N/A	0.666667	NO	NO	NO
455	AT13091p OS=Drosophila melanogaster GN=rngo PE=1 SV=1	Q9VXF9_DROME	51 kDa	0	0	3	1	N/A	0.333333	NO	NO	NO
456	LD21074p OS=Drosophila melanogaster GN=Pdcd4 PE=1 SV=2	Q9VY91_DROME	56 kDa	0	0	1	3	N/A	3	NO	YES	NO
457	SWI/SNF-related matrix-associated actin-dependent regulator of chromatin subfamily A containing DEAD/H box 1 homolog OS=Drosophila melanogaster GN=Etl1 PE=1 SV=1	SMRCD_DROME	95 kDa	0	0	1	3	N/A	3	NO	YES	NO
458	Lamin Dm0 OS=Drosophila melanogaster GN=Lam PE=1 SV=4	LAM0_DROME	71 kDa	0	0	3	1	N/A	0.333333	NO	NO	NO
459	Serine/threonine-protein phosphatase 2A 55 kDa regulatory subunit B OS=Drosophila melanogaster GN=tws PE=1 SV=1	A0A0B4LGZ3_DROME	57 kDa	0	0	1	3	N/A	3	NO	YES	NO
460	Probable glutamine--tRNA ligase OS=Drosophila melanogaster GN=Aats-gln PE=2 SV=1	SYQ_DROME	88 kDa	0	0	1	4	N/A	4	NO	YES	NO
461	sp|LYSC_HUMAN|CON_LYSC	CON_LYSC	?	0	0	3	1	N/A	0.333333	NO	NO	NO
462	CG12244-PA OS=Drosophila melanogaster GN=lic PE=1 SV=1	O62602_DROME	38 kDa	0	0	4	1	N/A	0.25	NO	NO	NO
463	Peptide transporter family 1 OS=Drosophila melanogaster GN=yin PE=1 SV=2	PEPT1_DROME	82 kDa	0	0	4	1	N/A	0.25	NO	NO	NO
464	CG5215-PB, isoform B OS=Drosophila melanogaster GN=Zn72D PE=1 SV=1	Q86BI3_DROME	96 kDa	0	0	0	2	N/A	>100	NO	YES	NO
465	Histone deacetylase complex subunit SAP18 OS=Drosophila melanogaster GN=Bin1 PE=1 SV=1	SAP18_DROME	17 kDa	4	1	0	0	0.25	N/A	NO	NO	NO
466	RE28824p OS=Drosophila melanogaster GN=RpL12 PE=1 SV=1	Q9W1B9_DROME	18 kDa	0	0	4	1	N/A	0.25	NO	NO	NO
467	DNA-binding protein K10 OS=Drosophila melanogaster GN=fs(1)K10 PE=2 SV=2	K10_DROME	51 kDa	1	4	0	0	4	N/A	YES	NO	NO
468	CG2982, isoform B OS=Drosophila melanogaster GN=CG2982 PE=1 SV=1	E2QD64_DROME	73 kDa	0	0	0	3	N/A	>100	NO	YES	NO
469	Aos1 OS=Drosophila melanogaster GN=Aos1 PE=1 SV=1	Q7KSM5_DROME	38 kDa	0	0	4	1	N/A	0.25	NO	NO	NO
470	CG6020, isoform A OS=Drosophila melanogaster GN=ND-39 PE=1 SV=1	Q9VPE2_DROME	47 kDa	0	0	3	1	N/A	0.333333	NO	NO	NO
471	Chorion protein S15 OS=Drosophila melanogaster GN=Cp15 PE=3 SV=1	CH15_DROME	12 kDa	3	2	0	0	0.666667	N/A	NO	NO	NO
472	CG7920, isoform A OS=Drosophila melanogaster GN=CG7920 PE=1 SV=1	Q9VAC1_DROME	52 kDa	0	0	0	3	N/A	>100	NO	YES	NO
473	CG6907, isoform B OS=Drosophila melanogaster GN=CG6907 PE=4 SV=1	X2J4N6_DROME	49 kDa	0	0	3	1	N/A	0.333333	NO	NO	NO
474	CG8184-PB OS=Drosophila melanogaster GN=CG8184 PE=1 SV=2	Q9VXR3_DROME (+6)	557 kDa	0	0	2	0	N/A	0	NO	NO	NO
475	Thioredoxin reductase 1, mitochondrial OS=Drosophila melanogaster GN=Trxr-1 PE=1 SV=2	TRXR1_DROME	64 kDa	0	0	0	3	N/A	>100	NO	YES	NO
476	Ribosomal protein L27A, isoform C OS=Drosophila melanogaster GN=RpL27A PE=3 SV=1	M9MRC9_DROME	17 kDa	0	0	4	0	N/A	0	NO	NO	NO
477	cGMP-dependent protein kinase, isozyme 2 forms cD4/T1/T3A/T3B OS=Drosophila melanogaster GN=for PE=1 SV=3	KGP24_DROME	121 kDa	0	0	3	0	N/A	0	NO	NO	NO
478	CG3225 OS=Drosophila melanogaster GN=CG3225 PE=2 SV=2	Q9VR29_DROME	76 kDa	0	0	3	0	N/A	0	NO	NO	NO
479	CG7627, isoform B OS=Drosophila melanogaster GN=CG7627-RA PE=1 SV=2	Q9VLN6_DROME	152 kDa	0	0	3	0	N/A	0	NO	NO	NO
480	sp|CATD_HUMAN|CON_CATD	CON_CATD	45 kDa	0	0	5	0	N/A	0	NO	NO	NO
481	Artichoke, isoform A OS=Drosophila melanogaster GN=atk PE=4 SV=2	Q9VPF0_DROME	172 kDa	0	0	0	2	N/A	>100	NO	YES	NO
482	Arginine kinase, isoform E OS=Drosophila melanogaster GN=Argk PE=1 SV=1	A8JNP2_DROME (+1)	42 kDa	0	0	0	4	N/A	>100	NO	YES	NO
483	Neural conserved at 73EF, isoform I OS=Drosophila melanogaster GN=Nc73EF PE=1 SV=1	A8JNU6_DROME (+1)	123 kDa	0	0	5	0	N/A	0	NO	NO	NO
484	CG3714, isoform G OS=Drosophila melanogaster GN=CG3714 PE=4 SV=1	M9PC31_DROME (+2)	62 kDa	0	0	2	0	N/A	0	NO	NO	NO
485	Probable DNA mismatch repair protein Msh6 OS=Drosophila melanogaster GN=Msh6 PE=1 SV=2	MSH6_DROME	133 kDa	0	0	2	0	N/A	0	NO	NO	NO
486	CG7261 OS=Drosophila melanogaster GN=TBCD PE=1 SV=1	Q9VQ78_DROME	135 kDa	0	0	4	0	N/A	0	NO	NO	NO
487	Nuclear migration protein NudC OS=Drosophila melanogaster GN=nudC PE=1 SV=2	Q9VVA6_DROME	38 kDa	0	0	0	5	N/A	>100	NO	YES	NO
488	Thioredoxin-1 OS=Drosophila melanogaster GN=dhd PE=1 SV=1	THIO1_DROME	12 kDa	0	0	0	4	N/A	>100	NO	YES	NO
489	CG5728 OS=Drosophila melanogaster GN=CG5728 PE=1 SV=2	Q9VC94_DROME	160 kDa	0	0	2	0	N/A	0	NO	NO	NO
490	Multidrug-Resistance like protein 1, isoform Q OS=Drosophila melanogaster GN=MRP PE=1 SV=1	Q7KTB8_DROME (+1)	174 kDa	0	0	2	0	N/A	0	NO	NO	NO
491	Ribosomal protein S23, isoform B OS=Drosophila melanogaster GN=RpS23 PE=3 SV=1	A0A0B4LFD9_DROME	16 kDa	0	1	2	1	>100	0.5	YES	NO	NO
492	Eukaryotic translation initiation factor 3 subunit G-1 OS=Drosophila melanogaster GN=eIF3-S4-1 PE=1 SV=1	EI3G1_DROME	30 kDa	1	0	1	2	0	2	NO	YES	NO
493	Shuttle craft, isoform D OS=Drosophila melanogaster GN=stc PE=1 SV=1	M9PD57_DROME (+2)	123 kDa	0	2	0	0	>100	N/A	YES	NO	NO	(YES)
494	Coilin, isoform E OS=Drosophila melanogaster GN=coil PE=1 SV=1	A0A0B4LEV8_DROME (+1)	70 kDa	2	0	0	0	0	N/A	NO	NO	NO
495	Cwc25 OS=Drosophila melanogaster GN=Cwc25 PE=1 SV=1	Q9VQF5_DROME	62 kDa	1	2	0	0	2	N/A	YES	NO	NO
496	SD09427p OS=Drosophila melanogaster GN=U4-U6-60K PE=1 SV=1	Q9VVI0_DROME	62 kDa	2	2	0	0	1	N/A	NO	NO	NO
497	Arc42 OS=Drosophila melanogaster GN=Arc42 PE=1 SV=1	Q9VDT1_DROME	44 kDa	0	0	2	2	N/A	1	NO	NO	NO
498	Translationally-controlled tumor protein homolog OS=Drosophila melanogaster GN=Tctp PE=1 SV=1	TCTP_DROME	20 kDa	0	0	2	2	N/A	1	NO	NO	NO
499	Dolichyl-diphosphooligosaccharide--protein glycosyltransferase 48 kDa subunit OS=Drosophila melanogaster GN=Ost48 PE=2 SV=2	OST48_DROME	50 kDa	0	0	2	2	N/A	1	NO	NO	NO
500	Trifunctional purine biosynthetic protein adenosine-3 OS=Drosophila melanogaster GN=ade3 PE=1 SV=2	PUR2_DROME (+1)	144 kDa	0	0	1	2	N/A	2	NO	YES	NO
501	CG31739, isoform A OS=Drosophila melanogaster GN=mdy PE=1 SV=3	Q9VJH2_DROME	122 kDa	0	0	3	1	N/A	0.333333	NO	NO	NO
502	Protein PTCD3 homolog, mitochondrial OS=Drosophila melanogaster GN=CG4679 PE=2 SV=1	PTCD3_DROME	74 kDa	0	0	1	3	N/A	3	NO	YES	NO
503	ATP synthase subunit gamma, mitochondrial OS=Drosophila melanogaster GN=ATPsyngamma PE=2 SV=2	ATPG_DROME	33 kDa	0	0	2	1	N/A	0.5	NO	NO	NO
504	CG7834, isoform A OS=Drosophila melanogaster GN=CG7834 PE=1 SV=1	Q0KHZ6_DROME	27 kDa	0	0	3	1	N/A	0.333333	NO	NO	NO
505	CG9934, isoform A OS=Drosophila melanogaster GN=CG9934 PE=1 SV=1	Q9VK44_DROME	139 kDa	0	0	3	1	N/A	0.333333	NO	NO	NO
506	CG14309 OS=Drosophila melanogaster GN=CG14309 PE=1 SV=2	Q9VE79_DROME	111 kDa	0	0	2	1	N/A	0.5	NO	NO	NO
507	LD46175p OS=Drosophila melanogaster GN=sea PE=1 SV=1	Q7KSQ0_DROME	34 kDa	0	0	2	1	N/A	0.5	NO	NO	NO
508	Actin-related protein 1 OS=Drosophila melanogaster GN=Arp1 PE=2 SV=2	ACTZ_DROME	43 kDa	0	0	3	1	N/A	0.333333	NO	NO	NO
509	FI06027p OS=Drosophila melanogaster GN=Aats-trp PE=1 SV=1	Q0KI98_DROME	48 kDa	0	0	3	1	N/A	0.333333	NO	NO	NO
510	CG4991, isoform D OS=Drosophila melanogaster GN=CG4991 PE=4 SV=1	M9PHT8_DROME (+1)	55 kDa	0	0	2	1	N/A	0.5	NO	NO	NO
511	Bancal, isoform C OS=Drosophila melanogaster GN=HnRNP-K PE=1 SV=1	A1ZBW0_DROME (+2)	51 kDa	0	0	1	2	N/A	2	NO	YES	NO
512	CWF19-like protein 2 homolog OS=Drosophila melanogaster GN=CG9213 PE=1 SV=2	C19L2_DROME (+1)	78 kDa	3	1	0	0	0.333333	N/A	NO	NO	NO
513	CG11089, isoform A OS=Drosophila melanogaster GN=CG11089 PE=1 SV=1	Q9VC18_DROME	63 kDa	0	0	0	2	N/A	>100	NO	YES	NO
514	CG1965, isoform A OS=Drosophila melanogaster GN=CG1965 PE=1 SV=3	Q9VI54_DROME	103 kDa	0	0	2	0	N/A	0	NO	NO	NO
515	CG1316 OS=Drosophila melanogaster GN=CG1316 PE=1 SV=2	Q9VZE4_DROME	52 kDa	0	2	0	0	>100	N/A	YES	NO	NO
516	Transforming acidic coiled-coil protein, isoform J OS=Drosophila melanogaster GN=tacc PE=1 SV=1	A0A0B4JCV4_DROME (+2)	135 kDa	0	0	2	0	N/A	0	NO	NO	NO
517	RuvB-like helicase 1 OS=Drosophila melanogaster GN=pont PE=1 SV=1	RUVB1_DROME	50 kDa	0	0	0	3	N/A	>100	NO	YES	NO
518	CG2720-PA OS=Drosophila melanogaster GN=Hop PE=1 SV=1	Q9VPN5_DROME	56 kDa	0	0	0	3	N/A	>100	NO	YES	NO
519	Shaggy, isoform P OS=Drosophila melanogaster GN=sgg PE=1 SV=1	M9PGC4_DROME	121 kDa	0	0	0	2	N/A	>100	NO	YES	NO
520	Rough deal OS=Drosophila melanogaster GN=rod PE=1 SV=2	Q9V9W7_DROME	240 kDa	0	0	3	0	N/A	0	NO	NO	NO
521	Malic enzyme OS=Drosophila melanogaster GN=Men PE=1 SV=1	Q9VG31_DROME (+1)	85 kDa	0	0	3	0	N/A	0	NO	NO	NO
522	FK506-binding protein 59 OS=Drosophila melanogaster GN=FKBP59 PE=1 SV=1	FKB59_DROME	49 kDa	0	0	0	3	N/A	>100	NO	YES	NO
523	Probable elongation factor 1-beta OS=Drosophila melanogaster GN=Ef1beta PE=1 SV=3	EF1B_DROME	24 kDa	0	0	0	4	N/A	>100	NO	YES	NO
524	BcDNA.LD18761 OS=Drosophila melanogaster GN=Nup107 PE=1 SV=1	Q9V466_DROME	97 kDa	0	0	3	0	N/A	0	NO	NO	NO
525	CG4769, isoform A OS=Drosophila melanogaster GN=Cyt-c1 PE=1 SV=1	Q9VRL0_DROME	34 kDa	0	0	0	2	N/A	>100	NO	YES	NO
526	Eukaryotic translation initiation factor 5A OS=Drosophila melanogaster GN=eIF-5A PE=2 SV=2	IF5A_DROME	18 kDa	0	0	0	3	N/A	>100	NO	YES	NO
527	DNA polymerase alpha catalytic subunit OS=Drosophila melanogaster GN=DNApol-alpha180 PE=1 SV=2	DPOLA_DROME	170 kDa	0	0	2	0	N/A	0	NO	NO	NO
528	Arginine methyltransferase 1 OS=Drosophila melanogaster GN=Art1 PE=1 SV=1	Q9VGW7_DROME	43 kDa	0	0	2	0	N/A	0	NO	NO	NO
529	Casein kinase II beta subunit, isoform K OS=Drosophila melanogaster GN=CkIIbeta PE=1 SV=1	M9PHA6_DROME	27 kDa	3	0	0	0	0	N/A	NO	NO	NO
530	IP09655p OS=Drosophila melanogaster GN=Mdh2 PE=1 SV=1	Q9VEB1_DROME	35 kDa	0	0	0	3	N/A	>100	NO	YES	NO
531	FI17138p1 OS=Drosophila melanogaster GN=spag PE=1 SV=1	Q9V3E9_DROME	60 kDa	0	0	3	0	N/A	0	NO	NO	NO
532	RE17737p OS=Drosophila melanogaster GN=RpL35A PE=1 SV=1	Q9VNB9_DROME	18 kDa	0	0	0	2	N/A	>100	NO	YES	NO
533	MIP15344p OS=Drosophila melanogaster GN=RpL28 PE=1 SV=1	D1Z3A1_DROME	16 kDa	0	0	0	3	N/A	>100	NO	YES	NO
534	Kinesin light chain OS=Drosophila melanogaster GN=Klc PE=1 SV=1	KLC_DROME (+1)	58 kDa	0	0	0	2	N/A	>100	NO	YES	NO
535	Annexin OS=Drosophila melanogaster GN=AnxB9 PE=1 SV=1	A0A0B4KH34_DROME (+1)	36 kDa	0	0	4	0	N/A	0	NO	NO	NO
536	Oligosaccharide transferase delta subunit, isoform B OS=Drosophila melanogaster GN=OstDelta PE=1 SV=1	A0A0B4LFR4_DROME (+1)	69 kDa	0	0	0	3	N/A	>100	NO	YES	NO
537	1,4-Alpha-Glucan branching enzyme OS=Drosophila melanogaster GN=AGBE PE=1 SV=1	A1Z992_DROME	79 kDa	0	0	0	3	N/A	>100	NO	YES	NO
538	sp|CATA_HUMAN|CON_CATA	CON_CATA	60 kDa	0	0	4	0	N/A	0	NO	NO	NO
539	Nuclear RNA export factor 2, isoform C OS=Drosophila melanogaster GN=nxf2 PE=4 SV=1	M9PI81_DROME (+1)	95 kDa	0	0	4	0	N/A	0	NO	NO	NO
540	Nucleoporin 93kD-1 OS=Drosophila melanogaster GN=Nup93-1 PE=1 SV=1	Q9XZ06_DROME	94 kDa	0	0	4	0	N/A	0	NO	NO	NO
541	Cullin 2, isoform A OS=Drosophila melanogaster GN=Cul2 PE=1 SV=3	Q9V9R2_DROME	87 kDa	0	0	2	0	N/A	0	NO	NO	NO
542	CG8777 OS=Drosophila melanogaster GN=CG8777 PE=1 SV=1	Q6NNB2_DROME	140 kDa	0	0	2	0	N/A	0	NO	NO	NO
543	Sc2 OS=Drosophila melanogaster GN=Sc2 PE=1 SV=1	Q9VZL3_DROME	34 kDa	0	1	2	0	>100	0	YES	NO	NO	(YES)
544	tRNA-splicing ligase RtcB homolog OS=Drosophila melanogaster GN=CG9987 PE=2 SV=1	RTCB_DROME	56 kDa	0	0	1	2	N/A	2	NO	YES	NO
545	Ergic53, isoform A OS=Drosophila melanogaster GN=ergic53 PE=1 SV=1	Q9V3A8_DROME	58 kDa	0	0	2	1	N/A	0.5	NO	NO	NO
546	60S ribosomal protein L17 OS=Drosophila melanogaster GN=RpL17 PE=1 SV=1	RL17_DROME	22 kDa	0	0	2	1	N/A	0.5	NO	NO	NO
547	Dynein light intermediate chain, isoform A OS=Drosophila melanogaster GN=Dlic PE=1 SV=2	Q9VZ20_DROME	54 kDa	0	0	2	1	N/A	0.5	NO	NO	NO
548	Eukaryotic translation initiation factor 3 subunit K OS=Drosophila melanogaster GN=CG10306 PE=2 SV=1	EIF3K_DROME	26 kDa	0	0	2	1	N/A	0.5	NO	NO	NO
549	Anon-i1 protein OS=Drosophila melanogaster GN=anon-i1 PE=1 SV=1	Q24050_DROME	29 kDa	0	0	2	1	N/A	0.5	NO	NO	NO
550	Protein suppressor of forked OS=Drosophila melanogaster GN=su(f) PE=1 SV=2	SUF_DROME	88 kDa	0	0	2	1	N/A	0.5	NO	NO	NO
551	Leukotriene A(4) hydrolase OS=Drosophila melanogaster GN=CG10602 PE=1 SV=3	Q9VJ39_DROME	68 kDa	0	0	1	2	N/A	2	NO	YES	NO
552	CG10237, isoform E OS=Drosophila melanogaster GN=CG10237-RC PE=1 SV=1	Q8INW5_DROME (+2)	36 kDa	0	0	2	1	N/A	0.5	NO	NO	NO
553	Eukaryotic translation initiation factor 3 subunit I OS=Drosophila melanogaster GN=Trip1 PE=1 SV=1	EIF3I_DROME	36 kDa	2	1	0	0	0.5	N/A	NO	NO	NO
554	COP9 signalosome complex subunit 7 OS=Drosophila melanogaster GN=CSN7 PE=1 SV=2	CSN7_DROME	31 kDa	0	0	0	2	N/A	>100	NO	YES	NO
555	Xe7, isoform A OS=Drosophila melanogaster GN=Xe7 PE=1 SV=1	Q7KTT0_DROME (+1)	91 kDa	2	0	0	0	0	N/A	NO	NO	NO
556	BcDNA.GH02678 OS=Drosophila melanogaster GN=Vps4 PE=1 SV=1	Q9Y162_DROME	50 kDa	0	0	0	2	N/A	>100	NO	YES	NO
557	Paramyosin, long form OS=Drosophila melanogaster GN=Prm PE=1 SV=1	MYSP1_DROME	102 kDa	0	0	0	2	N/A	>100	NO	YES	NO
558	CG8728 OS=Drosophila melanogaster GN=CG8728-RA PE=1 SV=1	Q7K3W2_DROME	61 kDa	0	0	0	2	N/A	>100	NO	YES	NO
559	Septin-interacting protein 1 OS=Drosophila melanogaster GN=sip1 PE=1 SV=1	TFP11_DROME	95 kDa	0	0	2	0	N/A	0	NO	NO	NO
560	Rad50, isoform E OS=Drosophila melanogaster GN=rad50 PE=1 SV=1	A0A0B4K7L0_DROME	152 kDa	0	0	2	0	N/A	0	NO	NO	NO
561	Moesin, isoform M OS=Drosophila melanogaster GN=Moe PE=1 SV=1	M9PHG2_DROME	69 kDa	0	0	0	2	N/A	>100	NO	YES	NO
562	Protein on ecdysone puffs, isoform D OS=Drosophila melanogaster GN=Pep PE=1 SV=1	M9NG39_DROME (+1)	76 kDa	0	0	0	2	N/A	>100	NO	YES	NO
563	FI21453p1 OS=Drosophila melanogaster GN=Trn PE=1 SV=1	Q9VRV8_DROME	102 kDa	0	0	3	0	N/A	0	NO	NO	NO
564	CG6695, isoform A OS=Drosophila melanogaster GN=CG6695 PE=1 SV=3	Q9VC54_DROME	109 kDa	0	3	0	0	>100	N/A	YES	NO	NO
565	AP complex subunit beta OS=Drosophila melanogaster GN=AP-1-2beta PE=1 SV=1	Q24253_DROME	101 kDa	0	0	2	0	N/A	0	NO	NO	NO
566	FI21225p1 OS=Drosophila melanogaster GN=unc-45 PE=1 SV=1	Q9VHW4_DROME	105 kDa	0	0	2	0	N/A	0	NO	NO	NO
567	Mitogen-activated protein kinase ERK-A OS=Drosophila melanogaster GN=rl PE=1 SV=3	ERKA_DROME	43 kDa	0	0	2	0	N/A	0	NO	NO	NO
568	Histone-lysine N-methyltransferase Su(var)3-9 OS=Drosophila melanogaster GN=Su(var)3-9 PE=1 SV=2	SUV39_DROME	72 kDa	0	0	0	2	N/A	>100	NO	YES	NO
569	AMP deaminase, isoform J OS=Drosophila melanogaster GN=AMPdeam-RJ PE=1 SV=2	D0IQK3_DROME (+1)	90 kDa	0	0	0	2	N/A	>100	NO	YES	NO
570	E3 ubiquitin-protein ligase listerin OS=Drosophila melanogaster GN=l(3)76BDr PE=1 SV=2	LTN1_DROME	199 kDa	0	0	3	0	N/A	0	NO	NO	NO
571	CG10289, isoform B OS=Drosophila melanogaster GN=CG10289 PE=1 SV=1	M9PEB1_DROME (+2)	108 kDa	0	0	3	0	N/A	0	NO	NO	NO
572	CG1970, isoform B OS=Drosophila melanogaster GN=ND-49 PE=1 SV=2	Q9V4E0_DROME	53 kDa	0	0	0	2	N/A	>100	NO	YES	NO
573	Cysteine--tRNA ligase, cytoplasmic OS=Drosophila melanogaster GN=Aats-cys PE=1 SV=1	SYCC_DROME	84 kDa	0	0	0	2	N/A	>100	NO	YES	NO
574	CG4069-PA OS=Drosophila melanogaster GN=CG4069 PE=1 SV=1	Q9VTZ7_DROME	56 kDa	0	0	3	0	N/A	0	NO	NO	NO
575	3-hydroxyacyl-CoA dehydrogenase type-2 OS=Drosophila melanogaster GN=scu PE=1 SV=1	HCD2_DROME	27 kDa	0	0	0	3	N/A	>100	NO	YES	NO
576	Probable trans-2-enoyl-CoA reductase, mitochondrial OS=Drosophila melanogaster GN=CG16935 PE=3 SV=2	MECR_DROME	39 kDa	0	0	2	0	N/A	0	NO	NO	NO
577	CG10324 OS=Drosophila melanogaster GN=CG10324-RA PE=1 SV=1	Q9VES0_DROME	62 kDa	3	0	0	0	0	N/A	NO	NO	NO
578	Ef1alpha-like factor, isoform C OS=Drosophila melanogaster GN=Elf PE=1 SV=1	M9PD08_DROME (+1)	55 kDa	0	0	2	0	N/A	0	NO	NO	NO
579	60S ribosomal protein L18a OS=Drosophila melanogaster GN=RpL18A PE=1 SV=1	RL18A_DROME	21 kDa	0	0	0	2	N/A	>100	NO	YES	NO
580	GTP-binding nuclear protein Ran OS=Drosophila melanogaster GN=Ran PE=1 SV=1	RAN_DROME	25 kDa	0	0	0	3	N/A	>100	NO	YES	NO
581	Lamin-C OS=Drosophila melanogaster GN=LamC PE=1 SV=2	LAMC_DROME	70 kDa	0	0	3	0	N/A	0	NO	NO	NO
582	Valyl-tRNA synthetase, isoform C OS=Drosophila melanogaster GN=Aats-val PE=1 SV=1	A0A0B4KF06_DROME (+1)	119 kDa	0	0	0	3	N/A	>100	NO	YES	NO
583	Regena, isoform C OS=Drosophila melanogaster GN=Rga PE=4 SV=1	A0A0B4LHS9_DROME (+1)	59 kDa	0	0	0	3	N/A	>100	NO	YES	NO
584	RE62581p OS=Drosophila melanogaster GN=RpL21 PE=1 SV=1	Q9V9M7_DROME	18 kDa	0	0	0	2	N/A	>100	NO	YES	NO
585	CG6084, isoform D OS=Drosophila melanogaster GN=CG6084 PE=1 SV=1	M9PI17_DROME (+1)	36 kDa	0	0	0	3	N/A	>100	NO	YES	NO
586	Glycogen [starch] synthase OS=Drosophila melanogaster GN=GlyS PE=1 SV=2	GYS_DROME	82 kDa	0	0	0	2	N/A	>100	NO	YES	NO
587	DNA replication licensing factor Mcm3 OS=Drosophila melanogaster GN=Mcm3 PE=1 SV=1	MCM3_DROME (+1)	91 kDa	0	0	0	3	N/A	>100	NO	YES	NO
588	Dipeptidase B, isoform A OS=Drosophila melanogaster GN=Dip-B PE=1 SV=2	Q9VFQ9_DROME	56 kDa	0	0	0	3	N/A	>100	NO	YES	NO
589	CG6439, isoform A OS=Drosophila melanogaster GN=CG6439 PE=1 SV=1	Q9VD58_DROME	40 kDa	0	0	3	0	N/A	0	NO	NO	NO
590	GDP dissociation inhibitor, isoform A OS=Drosophila melanogaster GN=Gdi PE=1 SV=1	Q9VLB7_DROME	50 kDa	0	0	0	3	N/A	>100	NO	YES	NO
591	Nuclear pore complex protein Nup160 homolog OS=Drosophila melanogaster GN=Nup160 PE=1 SV=1	NU160_DROME	160 kDa	0	0	3	0	N/A	0	NO	NO	NO
592	Nucleoporin 75kD OS=Drosophila melanogaster GN=Nup75 PE=1 SV=1	A1YK02_DROME	77 kDa	0	0	3	0	N/A	0	NO	NO	NO
593	Probable elongation factor 1-delta OS=Drosophila melanogaster GN=eEF1delta PE=1 SV=1	EF1D_DROME	29 kDa	0	0	0	2	N/A	>100	NO	YES	NO
594	CG11897, isoform A OS=Drosophila melanogaster GN=CG11897 PE=1 SV=1	Q961D3_DROME	155 kDa	0	0	2	0	N/A	0	NO	NO	NO
595	Sodium chloride cotransporter 69, isoform C OS=Drosophila melanogaster GN=Ncc69 PE=1 SV=1	M9PCA7_DROME (+2)	132 kDa	0	0	3	0	N/A	0	NO	NO	NO
596	Ade5, isoform B OS=Drosophila melanogaster GN=ade5 PE=1 SV=1	F0JAN1_DROME (+1)	47 kDa	0	0	0	3	N/A	>100	NO	YES	NO
597	Staufen, isoform C OS=Drosophila melanogaster GN=stau PE=1 SV=1	E1JGK6_DROME (+1)	110 kDa	0	3	0	0	>100	N/A	YES	NO	NO
598	CG7424-PA OS=Drosophila melanogaster GN=RpL36A PE=1 SV=2	Q9VLT7_DROME	13 kDa	0	0	2	0	N/A	0	NO	NO	NO
599	Proteasome subunit alpha type-6 OS=Drosophila melanogaster GN=Prosalpha1 PE=1 SV=2	PSA6_DROME	27 kDa	0	0	0	2	N/A	>100	NO	YES	NO
600	I precursor Lysyl endopeptidase Achromobacter lyticus.	CON_Protease	68 kDa	0	0	3	0	N/A	0	NO	NO	NO
601	CG6767, isoform F OS=Drosophila melanogaster GN=CG6767 PE=1 SV=1	M9PEP5_DROME (+5)	40 kDa	0	0	0	3	N/A	>100	NO	YES	NO
602	CG12171 OS=Drosophila melanogaster GN=CG12171 PE=1 SV=1	Q9VNF3_DROME	27 kDa	0	0	2	0	N/A	0	NO	NO	NO
603	Peptidyl-prolyl cis-trans isomerase OS=Drosophila melanogaster GN=Cyp1 PE=1 SV=2	PPIA_DROME	25 kDa	0	0	0	3	N/A	>100	NO	YES	NO
604	CG4752 OS=Drosophila melanogaster GN=CG4752-RA PE=1 SV=2	Q9W247_DROME	140 kDa	0	0	2	0	N/A	0	NO	NO	NO
605	COP9 signalosome complex subunit 3 OS=Drosophila melanogaster GN=CSN3 PE=2 SV=2	CSN3_DROME	51 kDa	0	0	0	2	N/A	>100	NO	YES	NO
606	Pinin, isoform B OS=Drosophila melanogaster GN=Pnn PE=1 SV=1	A8JQW3_DROME (+1)	36 kDa	2	0	0	0	0	N/A	NO	NO	NO
607	Dipeptidyl peptidase 3 OS=Drosophila melanogaster GN=DppIII PE=2 SV=2	DPP3_DROME	89 kDa	0	0	0	2	N/A	>100	NO	YES	NO
608	Amun, isoform A OS=Drosophila melanogaster GN=Amun PE=1 SV=1	Q9VYV4_DROME	58 kDa	0	0	2	0	N/A	0	NO	NO	NO
609	CG5958 OS=Drosophila melanogaster GN=CG5958-RA PE=1 SV=1	Q9VM12_DROME	34 kDa	0	0	2	0	N/A	0	NO	NO	NO
610	CG9172, isoform A OS=Drosophila melanogaster GN=ND-20 PE=1 SV=1	Q9VXK7_DROME	25 kDa	0	0	2	0	N/A	0	NO	NO	NO
611	Calcium-transporting ATPase OS=Drosophila melanogaster GN=PMCA PE=1 SV=1	E6EK15_DROME (+2)	132 kDa	0	0	2	0	N/A	0	NO	NO	NO
612	Enhancer of mRNA-decapping protein 4 homolog OS=Drosophila melanogaster GN=Ge-1 PE=1 SV=2	EDC4_DROME	149 kDa	0	0	2	0	N/A	0	NO	NO	NO
613	Succinyl-CoA ligase subunit beta OS=Drosophila melanogaster GN=Sucb PE=1 SV=1	Q9V470_DROME	45 kDa	0	0	2	0	N/A	0	NO	NO	NO
614	LD05345p OS=Drosophila melanogaster GN=eIF2B-delta PE=1 SV=1	Q9W1Q8_DROME	68 kDa	0	0	0	2	N/A	>100	NO	YES	NO
615	sp|SRPP_HEVBR|CON_SRPP	CON_SRPP	22 kDa	0	0	0	2	N/A	>100	NO	YES	NO
616	Molybdenum cofactor synthesis protein cinnamon OS=Drosophila melanogaster GN=cin PE=1 SV=3	CIN_DROME	66 kDa	0	0	0	2	N/A	>100	NO	YES	NO
617	Calcium-binding protein 1, isoform A OS=Drosophila melanogaster GN=CaBP1 PE=1 SV=1	Q9V438_DROME	47 kDa	0	0	0	2	N/A	>100	NO	YES	NO
618	Hexokinase OS=Drosophila melanogaster GN=Hex-A PE=1 SV=1	Q9W330_DROME	59 kDa	0	0	0	2	N/A	>100	NO	YES	NO
619	60S ribosomal protein L36 OS=Drosophila melanogaster GN=RpL36 PE=1 SV=1	RL36_DROME	14 kDa	0	0	0	2	N/A	>100	NO	YES	NO
620	CG6851-PA, isoform A OS=Drosophila melanogaster GN=Mtch PE=1 SV=1	Q9V3Y4_DROME	35 kDa	0	0	2	0	N/A	0	NO	NO	NO
621	CG5313-PA OS=Drosophila melanogaster GN=RfC3 PE=1 SV=2	Q9VKW3_DROME	37 kDa	0	0	0	2	N/A	>100	NO	YES	NO
622	tRNA (cytosine(34)-C(5))-methyltransferase OS=Drosophila melanogaster GN=Nsun2 PE=2 SV=1	NSUN2_DROME	84 kDa	0	0	0	2	N/A	>100	NO	YES	NO
623	Centromere/kinetochore protein zw10 OS=Drosophila melanogaster GN=mit(1)15 PE=1 SV=2	ZW10_DROME	82 kDa	0	0	2	0	N/A	0	NO	NO	NO
624	CG8142 OS=Drosophila melanogaster GN=CG8142 PE=1 SV=2	Q9VX15_DROME	40 kDa	0	0	2	0	N/A	0	NO	NO	NO
625	CathD OS=Drosophila melanogaster GN=cathD PE=1 SV=1	Q7K485_DROME	42 kDa	0	0	2	0	N/A	0	NO	NO	NO
626	CG10640-PA, isoform A OS=Drosophila melanogaster GN=Uev1A PE=1 SV=1	Q9VRL1_DROME	17 kDa	0	0	0	2	N/A	>100	NO	YES	NO
627	GH05406p OS=Drosophila melanogaster GN=mRpS30 PE=1 SV=1	Q9VXP3_DROME	65 kDa	0	0	0	2	N/A	>100	NO	YES	NO
628	60S ribosomal protein L8 OS=Drosophila melanogaster GN=RpL8 PE=1 SV=1	RL8_DROME	28 kDa	0	0	0	2	N/A	>100	NO	YES	NO
629	Cysteine proteinase-1, isoform D OS=Drosophila melanogaster GN=Cp1 PE=1 SV=1	A0A0B4JD48_DROME (+1)	27 kDa	0	0	0	2	N/A	>100	NO	YES	NO
630	LD24646p OS=Drosophila melanogaster GN=pch2 PE=1 SV=1	Q8SX76_DROME	47 kDa	0	0	2	0	N/A	0	NO	NO	NO
631	C-terminal binding protein, isoform G OS=Drosophila melanogaster GN=CtBP PE=1 SV=1	A0A0B4KHB2_DROME (+1)	50 kDa	0	0	0	2	N/A	>100	NO	YES	NO
632	Eukaryotic translation initiation factor 3 subunit F-1 OS=Drosophila melanogaster GN=eIF3-S5-1 PE=2 SV=1	EI3F1_DROME	31 kDa	0	0	0	2	N/A	>100	NO	YES	NO
633	AT14148p OS=Drosophila melanogaster GN=CG2604 PE=1 SV=1	Q9VN86_DROME	47 kDa	0	0	2	0	N/A	0	NO	NO	NO
634	CG7546, isoform D OS=Drosophila melanogaster GN=CG7546 PE=1 SV=1	B7Z0D3_DROME (+7)	144 kDa	0	0	2	0	N/A	0	NO	NO	NO
635	Catalase OS=Drosophila melanogaster GN=Cat PE=1 SV=2	CATA_DROME	57 kDa	0	0	0	2	N/A	>100	NO	YES	NO
636	Streptavidin OS=Streptomyces avidinii PE=1 SV=1	CON_SAV_STRAV	19 kDa	0	0	2	0	N/A	0	NO	NO	NO
637	V-type proton ATPase subunit H OS=Drosophila melanogaster GN=VhaSFD PE=2 SV=2	VATH_DROME	54 kDa	0	0	0	2	N/A	>100	NO	YES	NO
638	Nucleoside diphosphate kinase OS=Drosophila melanogaster GN=awd PE=1 SV=1	A0A0B4LHX6_DROME (+1)	19 kDa	0	0	0	2	N/A	>100	NO	YES	NO

## Sheet: Raw Scaffold Output
Glo Native Xlink Combined, Samples report created on 06/10/2021
Experiment: Glo Native Xlink Combined
	Peak List Generator: unknown
		Version: unknown
		Charge States Calculated: unknown
		Deisotoped: unknown
		Textual Annotation: unknown
	Database Set: 4 Databases
		Database Name: Gavis_Yingshi_uniprot-drosophila_melanogaster_09302015_plus_CRaP.fasta
			Version: unknown
			Taxonomy: All Entries
			Number of Proteins: 0
		Database Name: Gavis_Yingshi_uniprot-drosophila_melanogaster_09302015_plus_CRaP.fasta
			Version: unknown
			Taxonomy: All Entries
			Number of Proteins: 0
		Database Name: Gavis_Yingshi_uniprot-drosophila_melanogaster_09302015_plus_CRaP.fasta
			Version: unknown
			Taxonomy: All Entries
			Number of Proteins: 21209
		Database Name: the proteins database
			Version: unknown
			Taxonomy: All Entries
			Number of Proteins: 0
		Explain Database w/ < 1000 entries:
		Does database contain common contaminants?: unknown
	Search Engine Set: 4 Search Engines
		Search Engine: Byonic
			Version: ByonicNode in Proteome Discoverer 2.1.0.81
			Samples: 04122018_Gavis_YP_285_egfp_glo_unXlink, 04122018_Gavis_YP_285_egfp_glo_Xlink
			Fragment Tolerance: 0.50 Da (Monoisotopic)
			Parent Tolerance: 10.0 PPM (Monoisotopic)
			Fixed Modifications: +57 on C (Carbamidomethyl)
			Variable Modifications: +1 on NQ (Deamidated), +16 on M (Oxidation), +17 on Peptide N-Terminal Q (Gln->pyro-Glu), +88 on K (Thioacyl), +192 on K (Xlink:DTSSP)
			Database: Gavis_Yingshi_uniprot-drosophila_melanogaster_09302015_plus_CRaP.fasta (unknown version, 0 entries)
			Digestion Enzyme: Trypsin
			Max Missed Cleavages: 2
			Probability Model:
				04122018_Gavis_YP_285_egfp_glo_unXlink: LFDR Model, Classifier data: Bayes, Good (50%) Byonic Score m:455/s:128 Peptide LogProb m:7.20/s:4.34 Delta Score m:222/s:149 DeltaMod Score m:NA Byonic Score m:455/s:128 m:NA, Bad (50%) Byonic Score m:245/s:44.1 Peptide LogProb m:0.0363/s:0.197 Delta Score m:31.4/s:29.4 DeltaMod Score m:NA Byonic Score m:245/s:44.1 m:NA [all charge states]
				04122018_Gavis_YP_285_egfp_glo_Xlink: LFDR Model, Classifier data: Bayes, Good (50%) Byonic Score m:377/s:97.2 Peptide LogProb m:5.10/s:2.61 Delta Score m:148/s:104 DeltaMod Score m:NA Byonic Score m:377/s:97.2 m:NA, Bad (50%) Byonic Score m:167/s:60.4 Peptide LogProb m:0.0485/s:0.223 Delta Score m:23.5/s:23.0 DeltaMod Score m:NA Byonic Score m:167/s:60.4 m:NA [all charge states]
		Search Engine: Byonic
			Version: PMI-Byonic-Com:v2.10.5
			Samples: 05092017_Gavis_YP_125_gfp_glo_qTOF.d_20170510_Byonic.mzid, 05092017_Gavis_YP_125_hsp83_mcp_gfp.d_20170510_Byonic.mzid
			Fragment Tolerance: 40 PPM (Monoisotopic)
			Parent Tolerance: 15 PPM (Monoisotopic)
			Fixed Modifications:
			Variable Modifications: -18 on E (Glu->pyro-Glu), -17 on Q (Gln->pyro-Glu), +1 on NQ (Deamidated), +16 on M (Oxidation), +42 on Peptide N-Terminal (Acetyl), +57 on C (Carbamidomethyl)
			Database: the proteins database (unknown version, 0 entries)
			Digestion Enzyme: Trypsin/P
			Max Missed Cleavages: 2
			Probability Model:
				05092017_Gavis_YP_125_gfp_glo_qTOF.d_20170510_Byonic.mzid: LFDR Model, Classifier data: Bayes, Good (50%) Byonic Score m:NA Peptide LogProb m:243/s:133 Delta Score m:231/s:135 DeltaMod Score m:370/s:125, Bad (50%) Byonic Score m:NA Peptide LogProb m:19.6/s:17.9 Delta Score m:19.1/s:17.6 DeltaMod Score m:64.2/s:38.9 [all charge states]
				05092017_Gavis_YP_125_hsp83_mcp_gfp.d_20170510_Byonic.mzid: LFDR Model, Classifier data: Bayes, Good (50%) Byonic Score m:NA Peptide LogProb m:258/s:139 Delta Score m:236/s:140 DeltaMod Score m:376/s:138, Bad (50%) Byonic Score m:NA Peptide LogProb m:20.9/s:19.3 Delta Score m:20.1/s:18.8 DeltaMod Score m:65.1/s:37.4 [all charge states]
		Search Engine: MS-Amanda Proteome Discoverer
			Version: AmandaPeptideIdentifier in Proteome Discoverer 2.1.0.81
			Samples: 04122018_Gavis_YP_285_egfp_glo_unXlink, 04122018_Gavis_YP_285_egfp_glo_Xlink
			Fragment Tolerance: 0.50 Da (Monoisotopic)
			Parent Tolerance: 10.0 PPM (Monoisotopic)
			Fixed Modifications: +57 on C (Carbamidomethyl)
			Variable Modifications: -17 on Q (Gln->pyro-Glu), +1 on NQ (Deamidated), +16 on M (Oxidation), +42 on Peptide N-Terminal (Acetyl), +88 on K (Thioacyl), +192 on K (Xlink:DTSSP)
			Database: Gavis_Yingshi_uniprot-drosophila_melanogaster_09302015_plus_CRaP.fasta (unknown version, 0 entries)
			Digestion Enzyme: Non specific
			Max Missed Cleavages: 2
			Probability Model:
				04122018_Gavis_YP_285_egfp_glo_unXlink: LFDR Model, Classifier data: Bayes, Good (50%) MS-Amanda Score m:140/s:40.6 m:NA m:NA m:NA m:NA m:NA, Bad (50%) MS-Amanda Score m:59.3/s:11.4 m:NA m:NA m:NA m:NA m:NA [all charge states]
				04122018_Gavis_YP_285_egfp_glo_Xlink: LFDR Model, Classifier data: Bayes, Good (50%) MS-Amanda Score m:116/s:28.2 m:NA m:NA m:NA m:NA m:NA, Bad (50%) MS-Amanda Score m:53.2/s:9.75 m:NA m:NA m:NA m:NA m:NA [all charge states]
		Search Engine: Sequest
			Version: IseNode in Proteome Discoverer 2.1.0.81
			Samples: 04122018_Gavis_YP_285_egfp_glo_unXlink, 04122018_Gavis_YP_285_egfp_glo_Xlink
			Fragment Tolerance: 0.50 Da (Monoisotopic)
			Parent Tolerance: 10.0 PPM (Monoisotopic)
			Fixed Modifications: +57 on C (Carbamidomethyl)
			Variable Modifications: -18 on E (Glu->pyro-Glu), -17 on Q (Gln->pyro-Glu), +1 on NQ (Deamidated), +16 on M (Oxidation), +42 on Peptide N-Terminal (Acetyl), +88 on K (Thioacyl), +192 on K (Xlink:DTSSP)
			Database: Gavis_Yingshi_uniprot-drosophila_melanogaster_09302015_plus_CRaP.fasta (unknown version, 21209 entries)
			Digestion Enzyme: Trypsin
			Max Missed Cleavages: 2
			Probability Model:
				04122018_Gavis_YP_285_egfp_glo_unXlink: LFDR Model, Classifier data: Bayes, Good (50%) Discriminant Score m:6.21/s:1.11 deltaCn m:0.458/s:0.0873 XCorr m:4.01/s:0.980 Sp m:NA SpRank m:NA m:NA, Bad (50%) Discriminant Score m:2.54/s:0.719 deltaCn m:0.180/s:0.0999 XCorr m:2.47/s:0.583 Sp m:NA SpRank m:NA m:NA [all charge states]
				04122018_Gavis_YP_285_egfp_glo_Xlink: LFDR Model, Classifier data: Bayes, Good (50%) Discriminant Score m:5.64/s:0.993 deltaCn m:0.471/s:0.0947 XCorr m:3.08/s:0.846 Sp m:NA SpRank m:NA m:NA, Bad (50%) Discriminant Score m:2.23/s:1.02 deltaCn m:0.270/s:0.184 XCorr m:1.59/s:0.599 Sp m:NA SpRank m:NA m:NA [all charge states]
	Scaffold: Version: Scaffold_4.11.0
		Modification Metadata Set: 1545 modifications
			Source: C:\Program Files\Scaffold 4\parameters\unimod_Cristea.xml
			Comment: Conflicted with source None (0 modifications) when merging on June 10, 2021 2:56:58 PM EDT.
		Protein Grouping Strategy: Experiment-wide grouping with binary peptide-protein weights
		Peptide Thresholds: 95.0% minimum
		Protein Thresholds: 99.0% minimum and 2 peptides minimum
		Peptide FDR: 0.5% (Decoy)
		Protein FDR: 0.2% (Decoy)
		GO Annotation Source(s):
		Pathway Annotation Source(s):
		Alternate ID Source(s):
									Total Spectrum Count	Total Spectrum Count	Total Spectrum Count	Total Spectrum Count
Glo Native Xlink Combined									Control	GFP-Glo	Xlink	unXlink
#	Visible?	Starred?	Identified Proteins (638/639)	Accession Number	Alternate ID	Molecular Weight	Protein Grouping Ambiguity	Taxonomy	HSP83-MCP-GFP	GFP-GLO	Xlink	unXlink
1	TRUE	Empty	Trypsin - Sus scrofa (Pig).	CON_TRYP_PIG		24 kDa	TRUE	unknown	479	324	158	338
2	TRUE	Empty	10	CON_Keratin		?	TRUE	unknown	0	0	251	677
3	TRUE	Empty	AT27789p OS=Drosophila melanogaster GN=glo PE=1 SV=1	Q9VGH5_DROME		61 kDa		unknown	0	151	84	471
4	TRUE	Empty	BcDNA.GH11110 OS=Drosophila melanogaster GN=nito PE=1 SV=1	Q7KMJ6_DROME		89 kDa		unknown	160	139	0	0
5	TRUE	Empty	Belle, isoform B OS=Drosophila melanogaster GN=bel PE=3 SV=1	A0A0B4KGU4_DROME (+1)		85 kDa	TRUE	unknown	99	162	17	27
6	TRUE	Empty	sp|GFP_AEQVI|CON_GFP	CON_GFP		27 kDa		unknown	22	25	37	207
7	TRUE	Empty	rRNA 2'-O-methyltransferase fibrillarin OS=Drosophila melanogaster GN=Fib PE=2 SV=1	FBRL_DROME		35 kDa		unknown	153	127	3	1
8	TRUE	Empty	Trailer hitch, isoform C OS=Drosophila melanogaster GN=tral PE=1 SV=1	M9PF14_DROME (+1)		70 kDa	TRUE	unknown	68	148	41	20
9	TRUE	Empty	sp|K2C1_HUMAN|CON_Keratin	sp|K2C1_HUMAN|CON_Keratin		66 kDa	TRUE	unknown	64	193	0	0
10	TRUE	Empty	Cleavage and polyadenylation specificity factor subunit CG7185 OS=Drosophila melanogaster GN=CG7185 PE=1 SV=2	CPSF6_DROME (+1)		71 kDa		unknown	126	108	1	0
11	TRUE	Empty	10	sp|K1C10_HUMAN|CON_Keratin		60 kDa	TRUE	unknown	28	188	0	0
12	TRUE	Empty	H/ACA ribonucleoprotein complex subunit 4 OS=Drosophila melanogaster GN=Nop60B PE=1 SV=1	DKC1_DROME		57 kDa		unknown	148	57	4	0
13	TRUE	Empty	LD06749p OS=Drosophila melanogaster GN=Nopp140 PE=1 SV=3	Q9VNX6_DROME		72 kDa	TRUE	unknown	141	0	0	0
14	TRUE	Empty	Fmr1, isoform G OS=Drosophila melanogaster GN=Fmr1 PE=1 SV=1	A0A0B4K618_DROME		81 kDa	TRUE	unknown	50	140	11	5
15	TRUE	Empty	Small ribonucleoprotein particle U1 subunit 70K, isoform C OS=Drosophila melanogaster GN=snRNP-U1-70K PE=4 SV=1	M9PC89_DROME (+1)		53 kDa		unknown	107	94	0	0
16	TRUE	Empty	Nopp140, isoform E OS=Drosophila melanogaster GN=Nopp140 PE=1 SV=1	M9PFZ1_DROME		78 kDa	TRUE	unknown	134	62	0	0
17	TRUE	Empty	Heat shock 70 kDa protein cognate 4 OS=Drosophila melanogaster GN=Hsc70-4 PE=1 SV=3	HSP7D_DROME		71 kDa	TRUE	unknown	30	49	53	56
18	TRUE	Empty	ZAP3, isoform C OS=Drosophila melanogaster GN=ZAP3 PE=1 SV=2	Q9W2Y5_DROME		205 kDa		unknown	99	101	0	0
19	TRUE	Empty	CG10206-PA OS=Drosophila melanogaster GN=nop5 PE=1 SV=2	Q9VM69_DROME		57 kDa	TRUE	unknown	122	63	1	2
20	TRUE	Empty	AT27578p OS=Drosophila melanogaster GN=rin PE=1 SV=1	Q9VFT4_DROME		75 kDa		unknown	27	128	11	6
21	TRUE	Empty	RNA-binding protein cabeza OS=Drosophila melanogaster GN=caz PE=2 SV=2	CAZ_DROME		39 kDa		unknown	83	76	0	0
22	TRUE	Empty	CG3689, isoform C OS=Drosophila melanogaster GN=CG3689 PE=1 SV=1	Q0E8G6_DROME		27 kDa		unknown	75	53	0	0
23	TRUE	Empty	Lingerer, isoform I OS=Drosophila melanogaster GN=lig PE=1 SV=1	A0A0B4K6T1_DROME (+2)		131 kDa		unknown	38	94	4	2
24	TRUE	Empty	Caprin, isoform B OS=Drosophila melanogaster GN=Capr PE=1 SV=1	E4NKG1_DROME		104 kDa		unknown	18	111	7	3
25	TRUE	Empty	Polyadenylate-binding protein OS=Drosophila melanogaster GN=pAbp PE=1 SV=3	PABP_DROME		70 kDa		unknown	20	56	21	32
26	TRUE	Empty	Nopp140, isoform B OS=Drosophila melanogaster GN=Nopp140 PE=1 SV=1	Q7KTV5_DROME		71 kDa	TRUE	unknown	86	0	0	0
27	TRUE	Empty	sp|K22E_HUMAN|CON_Keratin	sp|K22E_HUMAN|CON_Keratin		66 kDa	TRUE	unknown	24	103	0	0
28	TRUE	Empty	Ypsilon schachtel, isoform B OS=Drosophila melanogaster GN=yps PE=1 SV=1	M9NFR5_DROME (+1)		37 kDa		unknown	42	77	2	0
29	TRUE	Empty	FI04781p OS=Drosophila melanogaster GN=Nop56 PE=1 SV=1	Q95WY3_DROME		55 kDa		unknown	73	45	2	1
30	TRUE	Empty	Stress-sensitive B, isoform E OS=Drosophila melanogaster GN=sesB PE=1 SV=1	X2JB48_DROME		33 kDa		unknown	37	49	13	18
31	TRUE	Empty	Eukaryotic translation initiation factor 4G, isoform B OS=Drosophila melanogaster GN=eIF4G PE=1 SV=1	A8DZ29_DROME		211 kDa		unknown	16	51	11	28
32	TRUE	Empty	Twenty-four, isoform B OS=Drosophila melanogaster GN=tyf PE=1 SV=1	Q9W4M7_DROME		200 kDa		unknown	12	79	3	11
33	TRUE	Empty	Ribosomal protein S3, isoform B OS=Drosophila melanogaster GN=RpS3 PE=1 SV=1	G3M3A2_DROME		27 kDa		unknown	24	50	11	13
34	TRUE	Empty	Heat shock protein 83 OS=Drosophila melanogaster GN=Hsp83 PE=1 SV=1	HSP83_DROME		82 kDa		unknown	0	0	37	63
35	TRUE	Empty	CG5726 OS=Drosophila melanogaster GN=CG5726 PE=1 SV=1	Q7JRH5_DROME		87 kDa		unknown	25	66	1	2
36	TRUE	Empty	BcDNA.LD23634 OS=Drosophila melanogaster GN=BcDNA.LD23634 PE=1 SV=1	Q9V3Y5_DROME		113 kDa		unknown	2	1	15	70
37	TRUE	Empty	sp|ALBU_BOVIN|CON_Albumin	CON_Albumin		?		unknown	0	3	4	83
38	TRUE	Empty	sp|CAH2_BOVIN|CON_CAH2	CON_CAH2		?		unknown	0	0	3	84
39	TRUE	Empty	Putative ATP-dependent RNA helicase me31b OS=Drosophila melanogaster GN=me31B PE=1 SV=3	DDX6_DROME		52 kDa		unknown	9	24	17	34
40	TRUE	Empty	LD30155p OS=Drosophila melanogaster GN=lost PE=1 SV=1	Q9VN21_DROME		60 kDa		unknown	14	40	14	16
41	TRUE	Empty	Cup, isoform C OS=Drosophila melanogaster GN=cup PE=1 SV=1	X2J9P9_DROME		126 kDa		unknown	12	27	15	28
42	TRUE	Empty	Probable H/ACA ribonucleoprotein complex subunit 1 OS=Drosophila melanogaster GN=CG4038 PE=1 SV=1	GAR1_DROME		23 kDa		unknown	46	19	0	0
43	TRUE	Empty	Heat shock 70-kDa protein cognate 3, isoform E OS=Drosophila melanogaster GN=Hsc70-3 PE=1 SV=1	F3YDH0_DROME		72 kDa	TRUE	unknown	3	15	30	29
44	TRUE	Empty	Hoi-polloi, isoform B OS=Drosophila melanogaster GN=hoip PE=1 SV=1	D2NUK9_DROME (+1)		14 kDa		unknown	42	31	0	0
45	TRUE	Empty	CG8929, isoform A OS=Drosophila melanogaster GN=CG8929 PE=1 SV=1	Q960E4_DROME		68 kDa		unknown	39	30	0	0
46	TRUE	Empty	Ribosomal protein S2, isoform B OS=Drosophila melanogaster GN=RpS2 PE=3 SV=1	M9PB84_DROME		29 kDa		unknown	17	34	4	7
47	TRUE	Empty	Yolk protein 1, isoform B OS=Drosophila melanogaster GN=Yp1 PE=1 SV=1	X2JD55_DROME		49 kDa	TRUE	unknown	9	17	18	24
48	TRUE	Empty	CG15160, isoform A OS=Drosophila melanogaster GN=CG15160-RA PE=1 SV=2	Q9VJ77_DROME		91 kDa		unknown	37	30	0	0
49	TRUE	Empty	sp|CAS1_BOVIN|CON_Cas1	CON_Cas1		25 kDa		unknown	0	0	2	63
50	TRUE	Empty	NHP2, isoform B OS=Drosophila melanogaster GN=NHP2 PE=4 SV=1	M9PCI2_DROME		18 kDa		unknown	46	14	0	5
51	TRUE	Empty	Vitellogenin-2 OS=Drosophila melanogaster GN=Yp2 PE=1 SV=2	VIT2_DROME		50 kDa	TRUE	unknown	13	17	14	18
52	TRUE	Empty	CG5746, isoform E OS=Drosophila melanogaster GN=CG5746 PE=1 SV=1	A0A0B4KHD9_DROME (+4)		46 kDa		unknown	49	18	0	0
53	TRUE	Empty	sp|MYG_HORSE|CON_MYG	CON_MYG		?		unknown	0	0	5	58
54	TRUE	Empty	Heterogeneous nuclear ribonucleoprotein 27C OS=Drosophila melanogaster GN=Hrb27C PE=1 SV=2	RB27C_DROME		45 kDa		unknown	10	39	4	7
55	TRUE	Empty	Elongation factor 2 OS=Drosophila melanogaster GN=EF2 PE=1 SV=4	EF2_DROME		94 kDa		unknown	0	0	33	25
56	TRUE	Empty	ATP-dependent RNA helicase p62 OS=Drosophila melanogaster GN=Rm62 PE=1 SV=3	DDX17_DROME		79 kDa	TRUE	unknown	18	29	10	4
57	TRUE	Empty	9	sp|K1C9_HUMAN|CON_Keratin		62 kDa	TRUE	unknown	24	31	0	0
58	TRUE	Empty	CG10077, isoform D OS=Drosophila melanogaster GN=CG10077 PE=1 SV=1	Q8MZI3_DROME		88 kDa	TRUE	unknown	13	32	6	7
59	TRUE	Empty	Poly(A) RNA polymerase gld-2 homolog B OS=Drosophila melanogaster GN=wisp PE=1 SV=1	GLD2B_DROME (+1)		151 kDa		unknown	20	34	0	3
60	TRUE	Empty	Yolk protein 3, isoform B OS=Drosophila melanogaster GN=Yp3 PE=1 SV=1	X2JEX8_DROME		46 kDa		unknown	8	11	17	21
61	TRUE	Empty	No circadian temperature entrainment, isoform D OS=Drosophila melanogaster GN=nocte PE=1 SV=1	M9PE74_DROME (+1)		235 kDa		unknown	11	42	3	0
62	TRUE	Empty	GH24511p OS=Drosophila melanogaster GN=Uba1 PE=1 SV=1	Q8T0L3_DROME		131 kDa	TRUE	unknown	0	0	16	33
63	TRUE	Empty	40S ribosomal protein S3a OS=Drosophila melanogaster GN=RpS3A PE=1 SV=4	RS3A_DROME		30 kDa		unknown	8	18	10	12
64	TRUE	Empty	Protein virilizer OS=Drosophila melanogaster GN=vir PE=1 SV=1	VIR_DROME		209 kDa		unknown	27	22	0	2
65	TRUE	Empty	CG2186, isoform A OS=Drosophila melanogaster GN=CG2186 PE=1 SV=1	Q9VZ60_DROME		123 kDa		unknown	29	26	0	0
66	TRUE	Empty	Acinus, isoform A OS=Drosophila melanogaster GN=Acn PE=1 SV=1	Q9VJ12_DROME		84 kDa		unknown	17	27	0	0
67	TRUE	Empty	Small nuclear ribonucleoprotein-associated protein B OS=Drosophila melanogaster GN=SmB PE=1 SV=1	RSMB_DROME		21 kDa		unknown	20	18	1	0
68	TRUE	Empty	Putative vitellogenin receptor OS=Drosophila melanogaster GN=yl PE=1 SV=2	YL_DROME		220 kDa		unknown	0	1	11	34
69	TRUE	Empty	CG8963, isoform E OS=Drosophila melanogaster GN=CG8963 PE=1 SV=1	A0A0B4K891_DROME (+1)		58 kDa		unknown	20	27	2	1
70	TRUE	Empty	CG42389, isoform E OS=Drosophila melanogaster GN=CG42389 PE=1 SV=1	B7YZW3_DROME		223 kDa		unknown	24	26	0	0
71	TRUE	Empty	FI07923p OS=Drosophila melanogaster GN=Karybeta3 PE=1 SV=1	Q9VN44_DROME		124 kDa		unknown	0	0	12	37
72	TRUE	Empty	Actin-5C OS=Drosophila melanogaster GN=Act5C PE=1 SV=4	ACT1_DROME (+1)		42 kDa	TRUE	unknown	10	2	10	25
73	TRUE	Empty	Eukaryotic translation initiation factor 3 subunit A OS=Drosophila melanogaster GN=eIF3-S10 PE=1 SV=1	EIF3A_DROME		134 kDa		unknown	2	4	12	23
74	TRUE	Empty	Pre-mRNA-splicing regulator female-lethal(2)D OS=Drosophila melanogaster GN=fl(2)d PE=1 SV=2	FL2D_DROME		59 kDa		unknown	29	18	0	1
75	TRUE	Empty	Ribosomal protein S16, isoform B OS=Drosophila melanogaster GN=RpS16 PE=3 SV=1	A0A0B4LG52_DROME		17 kDa		unknown	5	21	9	11
76	TRUE	Empty	Pyruvate kinase OS=Drosophila melanogaster GN=PyK PE=2 SV=2	KPYK_DROME		57 kDa		unknown	0	1	15	31
77	TRUE	Empty	CG9018, isoform B OS=Drosophila melanogaster GN=CG9018 PE=1 SV=1	Q8SX50_DROME (+1)		38 kDa		unknown	22	19	0	0
78	TRUE	Empty	Clathrin heavy chain OS=Drosophila melanogaster GN=Chc PE=1 SV=1	CLH_DROME		191 kDa		unknown	0	0	8	35
79	TRUE	Empty	Dynein heavy chain, cytoplasmic OS=Drosophila melanogaster GN=Dhc64C PE=2 SV=2	DYHC_DROME (+6)		530 kDa		unknown	0	0	5	32
80	TRUE	Empty	Calcium-transporting ATPase OS=Drosophila melanogaster GN=Ca-P60A PE=1 SV=1	A0A0B4LGB7_DROME (+1)		109 kDa		unknown	0	0	19	22
81	TRUE	Empty	Elongation factor 1-alpha OS=Drosophila melanogaster GN=Ef1alpha48D PE=2 SV=1	C6TP87_DROME		50 kDa		unknown	4	2	12	18
82	TRUE	Empty	Glycoprotein 93 OS=Drosophila melanogaster GN=Gp93 PE=1 SV=1	Q9VAY2_DROME		90 kDa		unknown	0	0	18	22
83	TRUE	Empty	CG5913 OS=Drosophila melanogaster GN=CG5913 PE=1 SV=1	Q9VBK9_DROME		50 kDa		unknown	12	29	0	0
84	TRUE	Empty	Apolipophorins OS=Drosophila melanogaster GN=Rfabg PE=1 SV=2	APLP_DROME		373 kDa		unknown	0	0	16	19
85	TRUE	Empty	26S proteasome regulatory complex subunit p97 OS=Drosophila melanogaster GN=Rpn1 PE=1 SV=2	Q9VW54_DROME		102 kDa		unknown	0	0	12	27
86	TRUE	Empty	Zinc finger matrin-type protein CG9776 OS=Drosophila melanogaster GN=CG9776 PE=1 SV=1	Y9776_DROME		140 kDa		unknown	25	14	0	0
87	TRUE	Empty	Actin-57B OS=Drosophila melanogaster GN=Act57B PE=1 SV=1	ACT3_DROME		42 kDa	TRUE	unknown	12	3	0	19
88	TRUE	Empty	Vasa, isoform C OS=Drosophila melanogaster GN=vas PE=3 SV=1	M9PBB5_DROME		72 kDa	TRUE	unknown	0	0	3	11
89	TRUE	Empty	40S ribosomal protein S4 OS=Drosophila melanogaster GN=RpS4 PE=1 SV=2	RS4_DROME		29 kDa		unknown	3	13	7	6
90	TRUE	Empty	FI04407p OS=Drosophila melanogaster GN=SRm160 PE=1 SV=1	Q9VU43_DROME		108 kDa		unknown	22	16	0	0
91	TRUE	Empty	CG10672 OS=Drosophila melanogaster GN=CG10672 PE=1 SV=1	Q9VRJ4_DROME		34 kDa		unknown	32	2	0	0
92	TRUE	Empty	Ribosomal protein S14b, isoform B OS=Drosophila melanogaster GN=RpS14b PE=3 SV=1	X2JCX8_DROME		16 kDa		unknown	11	18	4	3
93	TRUE	Empty	40S ribosomal protein S9 OS=Drosophila melanogaster GN=RpS9 PE=1 SV=2	RS9_DROME		23 kDa		unknown	5	11	7	0
94	TRUE	Empty	CG12075, isoform A OS=Drosophila melanogaster GN=CG12075-RB PE=2 SV=3	Q9W3B8_DROME		114 kDa		unknown	18	17	0	0
95	TRUE	Empty	CG7564, isoform B OS=Drosophila melanogaster GN=CG7564 PE=1 SV=1	Q9VVI1_DROME		48 kDa		unknown	17	17	0	0
96	TRUE	Empty	Regulatory particle non-ATPase 2, isoform B OS=Drosophila melanogaster GN=Rpn2 PE=4 SV=1	A0A0B4KI10_DROME (+1)		114 kDa	TRUE	unknown	0	0	12	23
97	TRUE	Empty	CAD protein OS=Drosophila melanogaster GN=r PE=1 SV=3	PYR1_DROME		247 kDa		unknown	0	0	15	19
98	TRUE	Empty	Alanine--tRNA ligase, cytoplasmic OS=Drosophila melanogaster GN=Aats-ala PE=2 SV=1	SYAC_DROME		108 kDa		unknown	0	0	14	20
99	TRUE	Empty	CG10777, isoform B OS=Drosophila melanogaster GN=CG10777 PE=1 SV=1	Q9W3M7_DROME		100 kDa	TRUE	unknown	0	0	9	4
100	TRUE	Empty	Poly(U)-binding-splicing factor half pint OS=Drosophila melanogaster GN=pUf68 PE=1 SV=2	PUF68_DROME		68 kDa		unknown	6	1	9	19
101	TRUE	Empty	Uncharacterized protein CG7065 OS=Drosophila melanogaster GN=CG7065 PE=1 SV=1	Y7065_DROME		137 kDa		unknown	20	13	0	0
102	TRUE	Empty	Tubulin beta-1 chain OS=Drosophila melanogaster GN=betaTub56D PE=1 SV=2	TBB1_DROME		50 kDa		unknown	0	1	14	19
103	TRUE	Empty	Isoleucyl-tRNA synthetase, isoform A OS=Drosophila melanogaster GN=Aats-ile PE=1 SV=1	Q8MSW0_DROME		141 kDa		unknown	0	0	13	20
104	TRUE	Empty	Ribonucleoside-diphosphate reductase large subunit OS=Drosophila melanogaster GN=RnrL PE=1 SV=2	RIR1_DROME		92 kDa		unknown	0	0	12	17
105	TRUE	Empty	AAA family protein Bor OS=Drosophila melanogaster GN=bor PE=1 SV=2	Q9VEX6_DROME		68 kDa		unknown	7	14	2	5
106	TRUE	Empty	CG9674, isoform F OS=Drosophila melanogaster GN=CG9674 PE=1 SV=1	M9NFH8_DROME		232 kDa		unknown	0	0	7	19
107	TRUE	Empty	ATP synthase subunit beta OS=Drosophila melanogaster GN=ATPsynbeta PE=1 SV=1	L0MQ04_DROME (+1)		55 kDa		unknown	4	3	11	14
108	TRUE	Empty	CG3523, isoform C OS=Drosophila melanogaster GN=FASN1 PE=1 SV=2	B7Z001_DROME		278 kDa		unknown	0	0	9	22
109	TRUE	Empty	Heat shock protein 26, isoform B OS=Drosophila melanogaster GN=Hsp26 PE=3 SV=1	X2JGG6_DROME		23 kDa		unknown	9	11	5	8
110	TRUE	Empty	Pyruvate carboxylase OS=Drosophila melanogaster GN=PCB PE=1 SV=1	Q0E9E2_DROME (+1)		133 kDa		unknown	0	0	9	20
111	TRUE	Empty	Exportin-2 OS=Drosophila melanogaster GN=Cas PE=2 SV=2	XPO2_DROME		110 kDa		unknown	0	0	6	22
112	TRUE	Empty	Ataxin-2 homolog OS=Drosophila melanogaster GN=Atx2 PE=1 SV=1	ATX2_DROME		118 kDa		unknown	3	23	2	4
113	TRUE	Empty	IGF-II mRNA-binding protein, isoform K OS=Drosophila melanogaster GN=Imp PE=1 SV=2	Q0KHU2_DROME (+1)		69 kDa		unknown	4	9	8	8
114	TRUE	Empty	CG8036, isoform D OS=Drosophila melanogaster GN=CG8036 PE=1 SV=1	Q7KSU6_DROME		63 kDa	TRUE	unknown	0	0	21	9
115	TRUE	Empty	60S ribosomal protein L22 OS=Drosophila melanogaster GN=RpL22 PE=1 SV=2	RL22_DROME		31 kDa		unknown	12	13	3	2
116	TRUE	Empty	40S ribosomal protein S18 OS=Drosophila melanogaster GN=RpS18 PE=1 SV=1	RS18_DROME		18 kDa		unknown	6	10	4	3
117	TRUE	Empty	Probable small nuclear ribonucleoprotein Sm D2 OS=Drosophila melanogaster GN=SmD2 PE=1 SV=1	SMD2_DROME		14 kDa		unknown	16	14	1	0
118	TRUE	Empty	RE01471p OS=Drosophila melanogaster GN=Tdrd3 PE=1 SV=1	Q9VUH8_DROME		92 kDa		unknown	2	27	0	0
119	TRUE	Empty	T-complex protein 1 subunit alpha OS=Drosophila melanogaster GN=T-cp1 PE=1 SV=1	A4V391_DROME		60 kDa		unknown	0	0	15	16
120	TRUE	Empty	D-Importin 7/RanBP7 OS=Drosophila melanogaster GN=msk PE=1 SV=1	Q9VSD6_DROME		119 kDa		unknown	0	0	11	20
121	TRUE	Empty	Bifunctional glutamate/proline--tRNA ligase OS=Drosophila melanogaster GN=Aats-glupro PE=1 SV=2	SYEP_DROME		189 kDa		unknown	0	0	12	16
122	TRUE	Empty	Chorion peroxidase OS=Drosophila melanogaster GN=Pxt PE=2 SV=3	PERC_DROME		91 kDa		unknown	0	0	9	20
123	TRUE	Empty	Dodeca-satellite-binding protein 1, isoform A OS=Drosophila melanogaster GN=Dp1 PE=1 SV=1	Q7KN75_DROME		144 kDa		unknown	0	0	15	14
124	TRUE	Empty	Importin subunit beta OS=Drosophila melanogaster GN=Fs(2)Ket PE=2 SV=2	IMB_DROME		99 kDa		unknown	0	0	2	25
125	TRUE	Empty	ATP synthase subunit alpha, mitochondrial OS=Drosophila melanogaster GN=blw PE=1 SV=2	ATPA_DROME		59 kDa		unknown	5	6	7	8
126	TRUE	Empty	CG4211-PB, isoform B OS=Drosophila melanogaster GN=nonA PE=1 SV=1	Q8IR16_DROME		82 kDa	TRUE	unknown	4	17	7	0
127	TRUE	Empty	LD23870p OS=Drosophila melanogaster GN=RnpS1 PE=1 SV=2	Q9VHC0_DROME		42 kDa		unknown	12	17	0	0
128	TRUE	Empty	Ef1gamma, isoform C OS=Drosophila melanogaster GN=Ef1gamma PE=4 SV=1	A0A0B4JD11_DROME		49 kDa		unknown	0	0	12	13
129	TRUE	Empty	CG15100 OS=Drosophila melanogaster GN=CG15100 PE=1 SV=1	A1ZBE9_DROME		112 kDa		unknown	0	0	6	17
130	TRUE	Empty	ATP citrate lyase, isoform F OS=Drosophila melanogaster GN=ATPCL PE=1 SV=1	E2QCF1_DROME		120 kDa		unknown	0	0	5	22
131	TRUE	Empty	Aldehyde dehydrogenase OS=Drosophila melanogaster GN=Aldh PE=1 SV=1	Q9VLC5_DROME		57 kDa		unknown	0	0	11	15
132	TRUE	Empty	Exportin-1 OS=Drosophila melanogaster GN=emb PE=1 SV=1	XPO1_DROME		123 kDa		unknown	0	0	2	22
133	TRUE	Empty	40S ribosomal protein S8 OS=Drosophila melanogaster GN=RpS8 PE=3 SV=1	A0A0B4K6N1_DROME		24 kDa		unknown	5	18	1	1
134	TRUE	Empty	40S ribosomal protein SA OS=Drosophila melanogaster GN=sta PE=1 SV=1	X2JC80_DROME		30 kDa		unknown	0	2	11	14
135	TRUE	Empty	Eukaryotic initiation factor 4a, isoform E OS=Drosophila melanogaster GN=eIF-4a PE=1 SV=1	C9QP42_DROME		46 kDa		unknown	0	0	18	7
136	TRUE	Empty	Heat shock 70 kDa protein cognate 5 OS=Drosophila melanogaster GN=Hsc70-5 PE=1 SV=2	HSP7E_DROME		74 kDa		unknown	0	0	7	16
137	TRUE	Empty	26S proteasome regulatory complex subunit p48B OS=Drosophila melanogaster GN=Rpt1 PE=1 SV=1	Q7KMQ0_DROME		49 kDa		unknown	0	0	10	14
138	TRUE	Empty	T-complex protein 1 subunit gamma OS=Drosophila melanogaster GN=Cctgamma PE=2 SV=2	TCPG_DROME		59 kDa		unknown	0	0	15	12
139	TRUE	Empty	Eukaryotic translation initiation factor 3 subunit B OS=Drosophila melanogaster GN=eIF3-S9 PE=1 SV=1	EIF3B_DROME		80 kDa		unknown	5	1	3	14
140	TRUE	Empty	CG1622, isoform A OS=Drosophila melanogaster GN=CG1622-RA PE=1 SV=1	Q9VYE9_DROME		45 kDa		unknown	13	12	0	0
141	TRUE	Empty	Probable medium-chain specific acyl-CoA dehydrogenase, mitochondrial OS=Drosophila melanogaster GN=CG12262 PE=1 SV=1	ACADM_DROME		46 kDa		unknown	0	0	10	15
142	TRUE	Empty	Sodium/potassium-transporting ATPase subunit alpha OS=Drosophila melanogaster GN=Atpalpha PE=1 SV=3	ATNA_DROME		116 kDa		unknown	0	0	5	19
143	TRUE	Empty	CG8258 OS=Drosophila melanogaster GN=CG8258 PE=1 SV=1	Q7K3J0_DROME		59 kDa		unknown	0	0	15	9
144	TRUE	Empty	Lysine--tRNA ligase OS=Drosophila melanogaster GN=Aats-lys PE=1 SV=1	Q8SXM8_DROME (+1)		65 kDa		unknown	0	0	10	12
145	TRUE	Empty	CG17259, isoform A OS=Drosophila melanogaster GN=CG17259 PE=1 SV=1	Q9VQL1_DROME		56 kDa		unknown	0	0	10	17
146	TRUE	Empty	FI01658p OS=Drosophila melanogaster GN=RpL23A PE=1 SV=1	Q9W0A8_DROME		29 kDa		unknown	7	14	5	0
147	TRUE	Empty	CG5787, isoform A OS=Drosophila melanogaster GN=CG5787 PE=1 SV=2	Q9VK59_DROME		100 kDa		unknown	3	17	4	0
148	TRUE	Empty	60S ribosomal protein L4 OS=Drosophila melanogaster GN=RpL4 PE=1 SV=2	RL4_DROME		45 kDa		unknown	3	0	9	11
149	TRUE	Empty	CG32164, isoform B OS=Drosophila melanogaster GN=CG32164 PE=4 SV=1	M9PFR8_DROME (+1)		121 kDa		unknown	0	0	4	20
150	TRUE	Empty	sp|CAS2_BOVIN|CON_CAS2_BOVIN	CON_CAS2_BOVIN		26 kDa		unknown	0	0	1	22
151	TRUE	Empty	Eukaryotic translation initiation factor 3 subunit C OS=Drosophila melanogaster GN=eIF3-S8 PE=1 SV=1	EIF3C_DROME		106 kDa		unknown	1	2	5	16
152	TRUE	Empty	60S ribosomal protein L38 OS=Drosophila melanogaster GN=RpL38 PE=1 SV=1	RL38_DROME		8 kDa		unknown	9	13	2	0
153	TRUE	Empty	MIP16230p OS=Drosophila melanogaster GN=Vha68-2 PE=1 SV=1	A4V0N4_DROME		68 kDa		unknown	0	0	10	15
154	TRUE	Empty	Not1, isoform D OS=Drosophila melanogaster GN=Not1 PE=1 SV=1	A8DY80_DROME (+1)		281 kDa		unknown	0	0	9	11
155	TRUE	Empty	CG7033 OS=Drosophila melanogaster GN=CG7033 PE=1 SV=2	Q9W392_DROME		58 kDa		unknown	0	0	10	11
156	TRUE	Empty	SD06613p OS=Drosophila melanogaster GN=vig2 PE=1 SV=1	Q960D3_DROME (+1)		45 kDa		unknown	7	12	2	0
157	TRUE	Empty	Importin subunit alpha OS=Drosophila melanogaster GN=Pen PE=1 SV=2	IMA_DROME		58 kDa		unknown	0	0	8	13
158	TRUE	Empty	AT02348p OS=Drosophila melanogaster GN=UQCR-C2 PE=1 SV=1	Q9VV75_DROME		45 kDa		unknown	0	0	9	13
159	TRUE	Empty	Transitional endoplasmic reticulum ATPase TER94 OS=Drosophila melanogaster GN=TER94 PE=1 SV=1	TERA_DROME		89 kDa		unknown	0	0	13	9
160	TRUE	Empty	H/ACA ribonucleoprotein complex subunit 3 OS=Drosophila melanogaster GN=CG7637 PE=2 SV=1	NOP10_DROME		8 kDa		unknown	15	8	0	0
161	TRUE	Empty	Probable small nuclear ribonucleoprotein E OS=Drosophila melanogaster GN=SmE PE=1 SV=1	RUXE_DROME		11 kDa		unknown	13	11	0	0
162	TRUE	Empty	40S ribosomal protein S17 OS=Drosophila melanogaster GN=RpS17 PE=1 SV=2	RS17_DROME		15 kDa		unknown	4	11	6	2
163	TRUE	Empty	Moca-cyp, isoform A OS=Drosophila melanogaster GN=Moca-cyp PE=1 SV=1	Q9VAW1_DROME		113 kDa		unknown	14	5	0	0
164	TRUE	Empty	Serine/threonine-protein phosphatase PP2A 65 kDa regulatory subunit OS=Drosophila melanogaster GN=Pp2A-29B PE=2 SV=4	2AAA_DROME		65 kDa		unknown	0	0	5	15
165	TRUE	Empty	Disc proliferation abnormal, isoform B OS=Drosophila melanogaster GN=dpa PE=1 SV=1	A0A0B4LEV2_DROME		97 kDa		unknown	0	0	4	16
166	TRUE	Empty	GH13725p OS=Drosophila melanogaster GN=Tcp-1zeta PE=1 SV=1	Q9VXQ5_DROME		58 kDa		unknown	0	0	13	8
167	TRUE	Empty	CG1009-PE, isoform E OS=Drosophila melanogaster GN=Psa PE=1 SV=1	Q8IRH0_DROME (+1)		120 kDa		unknown	0	0	3	18
168	TRUE	Empty	CG4849 OS=Drosophila melanogaster GN=CG4849 PE=1 SV=1	Q9VAX8_DROME		111 kDa		unknown	12	8	0	0
169	TRUE	Empty	CG6621, isoform B OS=Drosophila melanogaster GN=CG6621 PE=4 SV=1	A0A0B4JDC3_DROME (+1)		99 kDa		unknown	10	10	0	0
170	TRUE	Empty	Chorion protein S38 OS=Drosophila melanogaster GN=Cp38 PE=2 SV=1	CH38_DROME		30 kDa		unknown	9	6	0	0
171	TRUE	Empty	Tubulin alpha-1 chain OS=Drosophila melanogaster GN=alphaTub84B PE=2 SV=1	TBA1_DROME (+1)		50 kDa	TRUE	unknown	0	0	8	12
172	TRUE	Empty	Protein catecholamines up OS=Drosophila melanogaster GN=Catsup PE=2 SV=1	CSUP_DROME		49 kDa		unknown	12	10	0	0
173	TRUE	Empty	Heat shock protein 27 OS=Drosophila melanogaster GN=Hsp27 PE=1 SV=2	HSP27_DROME		24 kDa		unknown	8	5	4	3
174	TRUE	Empty	CG4266, isoform D OS=Drosophila melanogaster GN=CG4266 PE=1 SV=1	A0A0B4LH25_DROME (+2)		130 kDa		unknown	7	13	0	0
175	TRUE	Empty	Serine/threonine-protein kinase PITSLRE OS=Drosophila melanogaster GN=Pitslre PE=1 SV=1	KP58_DROME		109 kDa		unknown	12	8	0	0
176	TRUE	Empty	U1 small nuclear ribonucleoprotein A OS=Drosophila melanogaster GN=snf PE=1 SV=1	SNRPA_DROME		25 kDa		unknown	10	5	0	0
177	TRUE	Empty	CG10254, isoform C OS=Drosophila melanogaster GN=CG10254 PE=1 SV=1	A0A0B4KHY8_DROME (+1)		154 kDa		unknown	0	0	8	10
178	TRUE	Empty	Protein aubergine OS=Drosophila melanogaster GN=aub PE=1 SV=1	AUB_DROME		99 kDa		unknown	0	0	9	7
179	TRUE	Empty	Cullin-associated and neddylation-dissociated 1, isoform B OS=Drosophila melanogaster GN=Cand1 PE=1 SV=1	M9PB90_DROME		139 kDa		unknown	0	0	4	13
180	TRUE	Empty	Probable 26S proteasome non-ATPase regulatory subunit 3 OS=Drosophila melanogaster GN=Rpn3 PE=2 SV=1	PSMD3_DROME		56 kDa		unknown	0	0	10	5
181	TRUE	Empty	Regulatory particle triple-A ATPase 4 OS=Drosophila melanogaster GN=Rpt4 PE=1 SV=3	Q9W414_DROME		45 kDa		unknown	0	0	4	14
182	TRUE	Empty	CG7358, isoform A OS=Drosophila melanogaster GN=CG7358 PE=1 SV=1	Q9VWN4_DROME		129 kDa		unknown	8	10	0	0
183	TRUE	Empty	Glycogen phosphorylase OS=Drosophila melanogaster GN=GlyP PE=2 SV=2	PYG_DROME		97 kDa		unknown	0	0	11	8
184	TRUE	Empty	Neosin, isoform A OS=Drosophila melanogaster GN=Neos PE=1 SV=1	Q9U9Q2_DROME		41 kDa		unknown	10	8	0	0
185	TRUE	Empty	26S proteasome regulatory complex subunit p48A OS=Drosophila melanogaster GN=Rpt3 PE=1 SV=1	Q9V405_DROME		47 kDa		unknown	0	0	5	13
186	TRUE	Empty	Asparaginyl-tRNA synthetase, isoform A OS=Drosophila melanogaster GN=Aats-asn PE=1 SV=1	Q9V434_DROME		64 kDa		unknown	0	0	4	11
187	TRUE	Empty	Proteasome-associated protein ECM29 homolog OS=Drosophila melanogaster GN=CG8858 PE=1 SV=1	ECM29_DROME		212 kDa		unknown	0	0	1	12
188	TRUE	Empty	40S ribosomal protein S27 OS=Drosophila melanogaster GN=RpS27 PE=1 SV=1	Q9VBU9_DROME		9 kDa		unknown	3	7	5	4
189	TRUE	Empty	La-related protein 1 OS=Drosophila melanogaster GN=larp PE=1 SV=5	LARP_DROME		178 kDa		unknown	1	6	7	4
190	TRUE	Empty	CG6686, isoform A OS=Drosophila melanogaster GN=CG6686 PE=1 SV=1	Q95TU2_DROME (+1)		113 kDa		unknown	8	11	0	0
191	TRUE	Empty	Regulatory particle non-ATPase 6, isoform C OS=Drosophila melanogaster GN=Rpn6 PE=1 SV=1	A0A0B4K7Z5_DROME		47 kDa		unknown	0	0	5	12
192	TRUE	Empty	Clustered mitochondria protein homolog OS=Drosophila melanogaster GN=clu PE=1 SV=1	A0A0B4KEX0_DROME (+1)		145 kDa		unknown	0	0	5	11
193	TRUE	Empty	Shibire, isoform N OS=Drosophila melanogaster GN=shi PE=1 SV=1	M9PHQ0_DROME		100 kDa		unknown	0	0	6	10
194	TRUE	Empty	LP08082p OS=Drosophila melanogaster GN=Ranbp9 PE=1 SV=1	Q9VGP4_DROME		114 kDa		unknown	0	0	4	13
195	TRUE	Empty	CG3902-PA OS=Drosophila melanogaster GN=CG3902-RA PE=1 SV=1	Q9VVU1_DROME		45 kDa		unknown	0	0	8	10
196	TRUE	Empty	NAT1 ortholog, isoform A OS=Drosophila melanogaster GN=Nat1 PE=1 SV=1	Q9VWI2_DROME		103 kDa		unknown	0	0	5	11
197	TRUE	Empty	60S ribosomal protein L23 OS=Drosophila melanogaster GN=RpL23 PE=1 SV=2	RL23_DROME		15 kDa		unknown	2	4	4	5
198	TRUE	Empty	40S ribosomal protein S11 OS=Drosophila melanogaster GN=RpS11 PE=1 SV=1	RS11_DROME		18 kDa		unknown	0	7	4	2
199	TRUE	Empty	Eukaryotic translation initiation factor 4E OS=Drosophila melanogaster GN=eIF-4E PE=1 SV=1	IF4E_DROME		29 kDa		unknown	3	11	2	0
200	TRUE	Empty	Protein bicaudal C OS=Drosophila melanogaster GN=BicC PE=1 SV=2	BICC_DROME		98 kDa		unknown	0	7	4	6
201	TRUE	Empty	Protein argonaute-2 OS=Drosophila melanogaster GN=AGO2 PE=1 SV=3	AGO2_DROME		137 kDa		unknown	8	9	0	0
202	TRUE	Empty	Acetyl-CoA carboxylase, isoform A OS=Drosophila melanogaster GN=ACC PE=1 SV=1	A1Z784_DROME (+1)		279 kDa		unknown	0	0	8	9
203	TRUE	Empty	Eukaryotic translation initiation factor 3 subunit E OS=Drosophila melanogaster GN=eIF3-S6 PE=2 SV=1	EIF3E_DROME		51 kDa		unknown	0	0	7	9
204	TRUE	Empty	Probable isocitrate dehydrogenase [NAD] subunit alpha, mitochondrial OS=Drosophila melanogaster GN=l(1)G0156 PE=2 SV=1	IDH3A_DROME		41 kDa	TRUE	unknown	0	0	5	13
205	TRUE	Empty	CG33123, isoform A OS=Drosophila melanogaster GN=CG33123 PE=1 SV=2	Q9VQR8_DROME		135 kDa		unknown	0	0	5	12
206	TRUE	Empty	Purity of essence, isoform B OS=Drosophila melanogaster GN=poe PE=4 SV=1	M9PB68_DROME		591 kDa		unknown	0	0	2	10
207	TRUE	Empty	Nucleoporin 358kD, isoform B OS=Drosophila melanogaster GN=Nup358 PE=1 SV=1	A0A0B4K7J2_DROME (+1)		299 kDa		unknown	0	0	2	12
208	TRUE	Empty	Dynamin related protein 1, isoform A OS=Drosophila melanogaster GN=Drp1 PE=1 SV=1	Q9VQE0_DROME		83 kDa		unknown	0	0	1	12
209	TRUE	Empty	CG6846-PA OS=Drosophila melanogaster GN=RpL26 PE=1 SV=1	Q9VVU2_DROME		17 kDa		unknown	1	7	7	0
210	TRUE	Empty	CG2063 OS=Drosophila melanogaster GN=CG2063 PE=1 SV=1	Q7K0K1_DROME		36 kDa		unknown	8	8	0	0
211	TRUE	Empty	CG8507 OS=Drosophila melanogaster GN=CG8507 PE=1 SV=1	Q9VH64_DROME		45 kDa		unknown	9	8	0	0
212	TRUE	Empty	sp|REF_HEVBR|CON_REF	CON_REF		15 kDa		unknown	0	0	7	9
213	TRUE	Empty	LD47396p OS=Drosophila melanogaster GN=Tcp-1eta PE=1 SV=2	Q9VHL2_DROME		59 kDa		unknown	0	0	10	5
214	TRUE	Empty	Mini spindles, isoform E OS=Drosophila melanogaster GN=msps PE=1 SV=1	A0A0B4K664_DROME (+3)		230 kDa		unknown	0	0	1	11
215	TRUE	Empty	sp|CYC_HORSE|CON_CYC	CON_CYC		?		unknown	0	0	0	17
216	TRUE	Empty	40S ribosomal protein S10b OS=Drosophila melanogaster GN=RpS10b PE=1 SV=2	RS10B_DROME		18 kDa		unknown	3	6	4	1
217	TRUE	Empty	Something that sticks like glue, isoform A OS=Drosophila melanogaster GN=snama PE=1 SV=1	Q9XZ21_DROME		139 kDa		unknown	9	5	0	1
218	TRUE	Empty	40S ribosomal protein S25 OS=Drosophila melanogaster GN=RpS25 PE=1 SV=3	RS25_DROME		13 kDa		unknown	5	7	2	0
219	TRUE	Empty	40S ribosomal protein S6 OS=Drosophila melanogaster GN=RpS6 PE=1 SV=1	RS6_DROME		28 kDa	TRUE	unknown	4	11	0	1
220	TRUE	Empty	CCHC-type zinc finger protein CG3800 OS=Drosophila melanogaster GN=CG3800 PE=1 SV=1	Y3800_DROME (+1)		18 kDa		unknown	7	6	3	0
221	TRUE	Empty	Serine/threonine-protein phosphatase alpha-2 isoform OS=Drosophila melanogaster GN=Pp1-87B PE=1 SV=1	PP12_DROME		35 kDa	TRUE	unknown	4	10	0	1
222	TRUE	Empty	ATP-dependent RNA helicase WM6 OS=Drosophila melanogaster GN=Hel25E PE=1 SV=1	DX39B_DROME		49 kDa		unknown	0	0	5	9
223	TRUE	Empty	Glyceraldehyde-3-phosphate dehydrogenase 2 OS=Drosophila melanogaster GN=Gapdh2 PE=1 SV=2	G3P2_DROME		35 kDa	TRUE	unknown	0	0	9	4
224	TRUE	Empty	Receptor of activated protein kinase C 1, isoform C OS=Drosophila melanogaster GN=Rack1 PE=4 SV=1	M9PCC1_DROME		36 kDa		unknown	0	0	7	9
225	TRUE	Empty	DNA replication licensing factor Mcm6 OS=Drosophila melanogaster GN=Mcm6 PE=1 SV=1	MCM6_DROME		92 kDa		unknown	0	0	4	9
226	TRUE	Empty	CG6778-PB, isoform B OS=Drosophila melanogaster GN=Aats-gly PE=1 SV=1	Q9VUK8_DROME		85 kDa		unknown	0	0	7	8
227	TRUE	Empty	Coatomer subunit alpha OS=Drosophila melanogaster GN=alphaCOP PE=1 SV=1	Q9W0B8_DROME		139 kDa		unknown	0	0	7	5
228	TRUE	Empty	Probable small nuclear ribonucleoprotein G OS=Drosophila melanogaster GN=SmG PE=1 SV=1	RUXG_DROME		9 kDa		unknown	7	4	0	0
229	TRUE	Empty	CG17514, isoform A OS=Drosophila melanogaster GN=CG17514 PE=1 SV=2	Q7PLL6_DROME		294 kDa		unknown	0	0	1	14
230	TRUE	Empty	EG:56G7.1 protein OS=Drosophila melanogaster GN=Mur2B PE=1 SV=2	O76894_DROME		194 kDa		unknown	7	5	0	0
231	TRUE	Empty	Small nuclear ribonucleoprotein Sm D3 OS=Drosophila melanogaster GN=SmD3 PE=1 SV=1	SMD3_DROME		16 kDa		unknown	7	8	0	0
232	TRUE	Empty	26S protease regulatory subunit 8 OS=Drosophila melanogaster GN=Rpt6 PE=1 SV=2	PRS8_DROME		46 kDa	TRUE	unknown	0	0	5	8
233	TRUE	Empty	ALG-2 interacting protein X OS=Drosophila melanogaster GN=ALiX PE=1 SV=1	Q9VB05_DROME		93 kDa		unknown	0	0	5	7
234	TRUE	Empty	CG9281, isoform B OS=Drosophila melanogaster GN=CG9281 PE=1 SV=1	Q9VXR5_DROME		70 kDa		unknown	0	0	7	8
235	TRUE	Empty	Signal recognition particle subunit SRP68 OS=Drosophila melanogaster GN=Srp68 PE=2 SV=1	SRP68_DROME		69 kDa		unknown	0	0	6	9
236	TRUE	Empty	Ubiquitin carboxyl-terminal hydrolase 7 OS=Drosophila melanogaster GN=Usp7 PE=1 SV=1	UBP7_DROME (+1)		130 kDa		unknown	0	0	4	7
237	TRUE	Empty	Glyceraldehyde-3-phosphate dehydrogenase 1 OS=Drosophila melanogaster GN=Gapdh1 PE=2 SV=2	G3P1_DROME		35 kDa	TRUE	unknown	0	0	9	0
238	TRUE	Empty	40S ribosomal protein S5b OS=Drosophila melanogaster GN=RpS5b PE=2 SV=1	RS5B_DROME		26 kDa		unknown	3	4	4	3
239	TRUE	Empty	ATP-dependent RNA helicase abstrakt OS=Drosophila melanogaster GN=abs PE=1 SV=1	DDX41_DROME		69 kDa		unknown	5	7	0	0
240	TRUE	Empty	Histone H2B OS=Drosophila melanogaster GN=His2B PE=1 SV=2	H2B_DROME		14 kDa		unknown	2	9	1	0
241	TRUE	Empty	Ribosomal protein S15Aa, isoform F OS=Drosophila melanogaster GN=RpS15Aa PE=1 SV=1	E1JJM9_DROME		15 kDa		unknown	0	4	2	8
242	TRUE	Empty	NAT1, isoform D OS=Drosophila melanogaster GN=NAT1 PE=1 SV=1	A1Z968_DROME		163 kDa		unknown	0	0	6	4
243	TRUE	Empty	Prohibitin 2, isoform E OS=Drosophila melanogaster GN=Phb2 PE=1 SV=1	A8DYI6_DROME (+2)		37 kDa		unknown	0	0	6	6
244	TRUE	Empty	Ubiquitin carboxyl-terminal hydrolase OS=Drosophila melanogaster GN=Usp5 PE=1 SV=1	Q9VZU7_DROME		92 kDa		unknown	0	0	7	5
245	TRUE	Empty	ATP-dependent 6-phosphofructokinase OS=Drosophila melanogaster GN=Pfk PE=1 SV=1	A0A0B4K7L1_DROME		105 kDa		unknown	0	0	2	10
246	TRUE	Empty	sp|CASB_BOVIN|CON_CASB	CON_CASB		25 kDa		unknown	0	0	0	14
247	TRUE	Empty	Jabba, isoform E OS=Drosophila melanogaster GN=Jabba PE=1 SV=1	B7YZK4_DROME		49 kDa		unknown	1	2	3	5
248	TRUE	Empty	Defective chorion-1 protein, FC125 isoform OS=Drosophila melanogaster GN=dec-1 PE=2 SV=2	DEC11_DROME (+1)		137 kDa		unknown	2	4	2	1
249	TRUE	Empty	Ubiquitin-60S ribosomal protein L40 OS=Drosophila melanogaster GN=RpL40 PE=1 SV=2	RL40_DROME		15 kDa		unknown	2	3	1	3
250	TRUE	Empty	60S ribosomal protein L19 OS=Drosophila melanogaster GN=RpL19 PE=1 SV=2	RL19_DROME		24 kDa		unknown	0	4	2	5
251	TRUE	Empty	Chorion protein S19 OS=Drosophila melanogaster GN=Cp19 PE=2 SV=1	CH19_DROME		19 kDa		unknown	3	8	0	2
252	TRUE	Empty	Piwi OS=Drosophila melanogaster GN=piwi PE=1 SV=1	X2J7U0_DROME		97 kDa		unknown	0	1	7	3
253	TRUE	Empty	Cactin OS=Drosophila melanogaster GN=cactin PE=1 SV=3	CATIN_DROME		87 kDa		unknown	4	5	0	0
254	TRUE	Empty	CG17018, isoform D OS=Drosophila melanogaster GN=CG17018-RD PE=1 SV=1	Q7KWG9_DROME (+2)		148 kDa		unknown	0	9	2	0
255	TRUE	Empty	CG5353-PB, isoform B OS=Drosophila melanogaster GN=Aats-thr PE=1 SV=1	Q8IP94_DROME (+1)		79 kDa		unknown	0	0	7	5
256	TRUE	Empty	Succinate dehydrogenase [ubiquinone] flavoprotein subunit, mitochondrial OS=Drosophila melanogaster GN=SdhA PE=2 SV=3	SDHA_DROME		72 kDa		unknown	0	0	6	7
257	TRUE	Empty	Optic atrophy 1 ortholog, isoform C OS=Drosophila melanogaster GN=Opa1 PE=1 SV=1	A0A0B4LGF5_DROME (+1)		112 kDa		unknown	0	0	3	7
258	TRUE	Empty	Bicoid stability factor OS=Drosophila melanogaster GN=bsf PE=1 SV=2	Q9VJ86_DROME		157 kDa		unknown	0	0	8	2
259	TRUE	Empty	Tubulin alpha-4 chain OS=Drosophila melanogaster GN=alphaTub67C PE=3 SV=1	TBA4_DROME		51 kDa	TRUE	unknown	0	0	10	3
260	TRUE	Empty	Tudor, isoform B OS=Drosophila melanogaster GN=tud PE=4 SV=1	A0A0B4LG05_DROME (+1)		285 kDa		unknown	0	0	1	10
261	TRUE	Empty	Ribosomal protein L7, isoform B OS=Drosophila melanogaster GN=RpL7 PE=3 SV=1	X2J5G6_DROME		30 kDa		unknown	0	0	7	1
262	TRUE	Empty	Sec31 ortholog, isoform C OS=Drosophila melanogaster GN=Sec31 PE=1 SV=1	A0A0B4LEY1_DROME (+3)		138 kDa		unknown	0	0	1	11
263	TRUE	Empty	DNA replication licensing factor Mcm2 OS=Drosophila melanogaster GN=Mcm2 PE=1 SV=1	MCM2_DROME		100 kDa		unknown	0	0	1	11
264	TRUE	Empty	26S proteasome regulatory complex subunit p50 OS=Drosophila melanogaster GN=Rpt5 PE=1 SV=1	Q9V3V6_DROME		48 kDa	TRUE	unknown	0	0	0	11
265	TRUE	Empty	40S ribosomal protein S20 OS=Drosophila melanogaster GN=RpS20 PE=1 SV=1	RS20_DROME		13 kDa		unknown	0	2	4	4
266	TRUE	Empty	Aralar1, isoform E OS=Drosophila melanogaster GN=aralar1 PE=1 SV=1	A0A0B4K6V1_DROME (+2)		78 kDa		unknown	0	1	2	8
267	TRUE	Empty	Cyclin-dependent kinase 12 OS=Drosophila melanogaster GN=Cdk12 PE=1 SV=1	CDK12_DROME		128 kDa	TRUE	unknown	7	4	0	0
268	TRUE	Empty	Ubiquitin carboxyl-terminal hydrolase OS=Drosophila melanogaster GN=faf PE=1 SV=1	A0A0B4K6W2_DROME (+2)		310 kDa		unknown	0	0	4	4
269	TRUE	Empty	Regulatory particle triple-A ATPase 2, isoform B OS=Drosophila melanogaster GN=Rpt2 PE=3 SV=1	A0A0B4LIJ0_DROME		49 kDa		unknown	0	0	4	6
270	TRUE	Empty	Coatomer subunit gamma OS=Drosophila melanogaster GN=gammaCOP PE=2 SV=1	COPG_DROME		98 kDa		unknown	0	0	3	9
271	TRUE	Empty	DNA replication licensing factor Mcm7 OS=Drosophila melanogaster GN=Mcm7 PE=1 SV=1	MCM7_DROME		81 kDa		unknown	0	0	4	7
272	TRUE	Empty	Aconitase, isoform B OS=Drosophila melanogaster GN=Acon PE=1 SV=2	Q9VIE8_DROME		85 kDa		unknown	0	0	8	4
273	TRUE	Empty	CG6340, isoform B OS=Drosophila melanogaster GN=CG6340 PE=1 SV=1	Q9VXU3_DROME		57 kDa		unknown	4	8	0	0
274	TRUE	Empty	Ribosomal protein L9, isoform C OS=Drosophila melanogaster GN=RpL9 PE=4 SV=1	X2JDU0_DROME		21 kDa		unknown	0	0	4	5
275	TRUE	Empty	Glutamine synthetase 1, mitochondrial OS=Drosophila melanogaster GN=Gs1 PE=2 SV=3	GLNA1_DROME		44 kDa		unknown	0	0	3	5
276	TRUE	Empty	CG2943, isoform C OS=Drosophila melanogaster GN=CG2943 PE=1 SV=1	A0A0B4LGV1_DROME (+1)		100 kDa		unknown	0	0	3	7
277	TRUE	Empty	T-complex chaperonin 5, isoform B OS=Drosophila melanogaster GN=Cct5 PE=1 SV=1	A1Z8U4_DROME (+1)		56 kDa		unknown	0	0	9	2
278	TRUE	Empty	60 kDa heat shock protein, mitochondrial OS=Drosophila melanogaster GN=Hsp60 PE=1 SV=3	CH60_DROME		61 kDa		unknown	0	0	10	2
279	TRUE	Empty	AP-3 complex subunit delta OS=Drosophila melanogaster GN=g PE=1 SV=4	AP3D_DROME		115 kDa		unknown	0	0	0	9
280	TRUE	Empty	Megator, isoform B OS=Drosophila melanogaster GN=Mtor PE=1 SV=1	A0A0B4KFE9_DROME		262 kDa		unknown	1	7	0	0
281	TRUE	Empty	Ribosomal protein S19a, isoform C OS=Drosophila melanogaster GN=RpS19a PE=1 SV=1	E2QD65_DROME (+1)		17 kDa		unknown	4	2	4	1
282	TRUE	Empty	CG7971, isoform F OS=Drosophila melanogaster GN=CG7971 PE=1 SV=2	A8JNI2_DROME (+2)		186 kDa		unknown	3	6	0	0
283	TRUE	Empty	Ribosomal protein S13, isoform C OS=Drosophila melanogaster GN=RpS13 PE=3 SV=1	X2J950_DROME		17 kDa		unknown	1	4	2	0
284	TRUE	Empty	CG16903 OS=Drosophila melanogaster GN=EG:67A9.2 PE=1 SV=1	Q9W526_DROME		62 kDa		unknown	4	6	0	0
285	TRUE	Empty	60S ribosomal protein L10a-2 OS=Drosophila melanogaster GN=RpL10Ab PE=1 SV=2	R10AB_DROME		24 kDa		unknown	1	0	4	6
286	TRUE	Empty	Succinyl-CoA ligase subunit beta OS=Drosophila melanogaster GN=skap PE=1 SV=1	A0A0B4JCW4_DROME (+2)		49 kDa		unknown	0	0	4	5
287	TRUE	Empty	DNA replication licensing factor Mcm5 OS=Drosophila melanogaster GN=Mcm5 PE=1 SV=1	MCM5_DROME		82 kDa		unknown	0	0	5	5
288	TRUE	Empty	26S proteasome non-ATPase regulatory subunit 4 OS=Drosophila melanogaster GN=Rpn10 PE=1 SV=2	PSMD4_DROME		43 kDa		unknown	0	0	3	6
289	TRUE	Empty	14-3-3 protein epsilon OS=Drosophila melanogaster GN=14-3-3epsilon PE=1 SV=2	1433E_DROME		30 kDa	TRUE	unknown	0	0	8	3
290	TRUE	Empty	Serine/threonine-protein kinase polo OS=Drosophila melanogaster GN=polo PE=1 SV=2	POLO_DROME		67 kDa		unknown	0	0	3	7
291	TRUE	Empty	Smallminded, isoform H OS=Drosophila melanogaster GN=smid PE=1 SV=1	M9PEE1_DROME (+3)		103 kDa		unknown	0	0	2	6
292	TRUE	Empty	Dynactin subunit 1 OS=Drosophila melanogaster GN=Gl PE=1 SV=2	DCTN1_DROME		141 kDa		unknown	0	0	2	7
293	TRUE	Empty	T-complex protein 1 subunit delta OS=Drosophila melanogaster GN=CG5525 PE=1 SV=1	Q9VK69_DROME		57 kDa		unknown	0	0	8	2
294	TRUE	Empty	LD40489p OS=Drosophila melanogaster GN=SF2 PE=1 SV=1	Q9V3W7_DROME		28 kDa		unknown	1	10	0	0
295	TRUE	Empty	LD29830p OS=Drosophila melanogaster GN=Srp54 PE=1 SV=1	Q9VL71_DROME		58 kDa		unknown	2	3	1	3
296	TRUE	Empty	Pre-mRNA processing factor 8 OS=Drosophila melanogaster GN=Prp8 PE=1 SV=1	A1Z8U0_DROME		280 kDa		unknown	2	4	0	1
297	TRUE	Empty	Ribosomal protein L18, isoform B OS=Drosophila melanogaster GN=RpL18 PE=4 SV=1	M9PHM6_DROME		22 kDa		unknown	0	2	1	5
298	TRUE	Empty	60S ribosomal protein L10 OS=Drosophila melanogaster GN=RpL10 PE=1 SV=1	RL10_DROME		26 kDa		unknown	1	0	3	3
299	TRUE	Empty	40S ribosomal protein S7 OS=Drosophila melanogaster GN=RpS7 PE=1 SV=1	RS7_DROME		22 kDa		unknown	3	4	1	0
300	TRUE	Empty	CG10333 OS=Drosophila melanogaster GN=CG10333 PE=1 SV=2	Q9VJ74_DROME		95 kDa		unknown	4	5	0	0
301	TRUE	Empty	Ecdysone-induced protein 63E, isoform N OS=Drosophila melanogaster GN=Eip63E PE=4 SV=1	M9PE01_DROME		62 kDa	TRUE	unknown	4	5	0	0
302	TRUE	Empty	Elongation factor Tu OS=Drosophila melanogaster GN=EfTuM PE=1 SV=1	A1Z9E3_DROME		54 kDa		unknown	0	0	3	7
303	TRUE	Empty	Eukaryotic translation initiation factor 3 subunit L OS=Drosophila melanogaster GN=CG5642 PE=2 SV=1	EIF3L_DROME		63 kDa		unknown	0	0	3	7
304	TRUE	Empty	CG5261, isoform E OS=Drosophila melanogaster GN=CG5261 PE=1 SV=1	M9PCG1_DROME		53 kDa		unknown	0	0	5	4
305	TRUE	Empty	GH13256p OS=Drosophila melanogaster GN=Thiolase PE=1 SV=1	Q9W1H8_DROME		51 kDa		unknown	0	0	4	6
306	TRUE	Empty	Ubiquitin carboxyl-terminal hydrolase OS=Drosophila melanogaster GN=Uch-L5 PE=1 SV=1	Q9XZ61_DROME		38 kDa		unknown	0	0	5	3
307	TRUE	Empty	GH11341p OS=Drosophila melanogaster GN=Rpn5 PE=1 SV=1	Q9V3Z4_DROME		58 kDa		unknown	0	0	3	5
308	TRUE	Empty	Replication protein A 70 kDa DNA-binding subunit OS=Drosophila melanogaster GN=RpA-70 PE=1 SV=1	RFA1_DROME		67 kDa		unknown	0	0	6	2
309	TRUE	Empty	CG30122, isoform B OS=Drosophila melanogaster GN=CG30122 PE=1 SV=1	A1ZBB4_DROME (+2)		140 kDa		unknown	0	0	5	3
310	TRUE	Empty	BcDNA.GH12558 OS=Drosophila melanogaster GN=Mtpalpha PE=1 SV=1	Q9V397_DROME		84 kDa		unknown	0	0	6	2
311	TRUE	Empty	DNA polymerase delta catalytic subunit OS=Drosophila melanogaster GN=DNApol-delta PE=2 SV=2	DPOD1_DROME		125 kDa		unknown	0	0	2	7
312	TRUE	Empty	LD22577p OS=Drosophila melanogaster GN=Uba2 PE=1 SV=1	Q7KUA4_DROME		78 kDa		unknown	0	0	1	8
313	TRUE	Empty	Protein disulfide-isomerase OS=Drosophila melanogaster GN=Pdi PE=3 SV=1	X2JGP4_DROME		56 kDa		unknown	0	0	5	0
314	TRUE	Empty	Hsc70Cb, isoform G OS=Drosophila melanogaster GN=Hsc70Cb PE=1 SV=1	M9MSL3_DROME (+1)		92 kDa		unknown	0	0	8	0
315	TRUE	Empty	CG11943-PB, isoform B OS=Drosophila melanogaster GN=Nup205 PE=1 SV=1	Q8IQV9_DROME (+1)		235 kDa		unknown	0	0	0	6
316	TRUE	Empty	Histone H2A.v OS=Drosophila melanogaster GN=His2Av PE=1 SV=2	H2AV_DROME		15 kDa		unknown	2	3	2	2
317	TRUE	Empty	Histone H4 OS=Drosophila melanogaster GN=His4 PE=1 SV=2	H4_DROME (+1)		11 kDa		unknown	2	5	2	0
318	TRUE	Empty	Ribosomal protein LP0, isoform B OS=Drosophila melanogaster GN=RpLP0 PE=3 SV=1	M9PG76_DROME		34 kDa		unknown	0	1	3	5
319	TRUE	Empty	Protein BCL9 homolog OS=Drosophila melanogaster GN=lgs PE=1 SV=1	BCL9_DROME		154 kDa		unknown	5	3	0	0
320	TRUE	Empty	CG3056-PA, isoform A OS=Drosophila melanogaster GN=ssx PE=1 SV=1	O76876_DROME (+1)		53 kDa		unknown	4	4	0	0
321	TRUE	Empty	Ribosomal protein L15 OS=Drosophila melanogaster GN=RpL15 PE=1 SV=2	A8Y560_DROME		24 kDa		unknown	6	3	0	0
322	TRUE	Empty	UPF0396 protein CG6066 OS=Drosophila melanogaster GN=CG6066 PE=1 SV=1	U396_DROME		53 kDa		unknown	1	8	0	0
323	TRUE	Empty	NADH:ubiquinone reductase 75kD subunit, isoform B OS=Drosophila melanogaster GN=ND-75 PE=1 SV=1	A4V449_DROME		79 kDa		unknown	0	0	4	4
324	TRUE	Empty	AP-2 complex subunit alpha OS=Drosophila melanogaster GN=AP-2alpha PE=1 SV=1	AP2A_DROME		106 kDa		unknown	0	0	4	3
325	TRUE	Empty	Coatomer subunit beta OS=Drosophila melanogaster GN=betaCop PE=2 SV=2	COPB_DROME		107 kDa		unknown	0	0	3	5
326	TRUE	Empty	26S proteasome non-ATPase regulatory subunit 6 OS=Drosophila melanogaster GN=Rpn7 PE=2 SV=1	PSMD6_DROME		45 kDa		unknown	0	0	6	3
327	TRUE	Empty	Aspartyl-tRNA synthetase, isoform A OS=Drosophila melanogaster GN=Aats-asp PE=1 SV=1	Q7K0E6_DROME		59 kDa		unknown	0	0	4	4
328	TRUE	Empty	CG11876, isoform A OS=Drosophila melanogaster GN=CG11876 PE=1 SV=1	Q7K5K3_DROME		39 kDa		unknown	0	0	3	5
329	TRUE	Empty	Pyruvate dehydrogenase E1 component subunit alpha OS=Drosophila melanogaster GN=l(1)G0334 PE=1 SV=1	Q7KVX1_DROME (+1)		49 kDa		unknown	0	0	2	4
330	TRUE	Empty	Ribosomal protein L6, isoform A OS=Drosophila melanogaster GN=RpL6 PE=1 SV=1	Q9V9W2_DROME (+1)		28 kDa		unknown	0	0	4	4
331	TRUE	Empty	FI21236p1 OS=Drosophila melanogaster GN=rump PE=1 SV=1	Q9VHC7_DROME		67 kDa		unknown	0	0	3	4
332	TRUE	Empty	Tubulin gamma-2 chain OS=Drosophila melanogaster GN=gammaTub37C PE=2 SV=3	TBG2_DROME		51 kDa		unknown	0	0	4	5
333	TRUE	Empty	CG10932, isoform A OS=Drosophila melanogaster GN=CG10932 PE=1 SV=1	Q9W3N9_DROME		43 kDa		unknown	0	0	2	6
334	TRUE	Empty	Zipper, isoform C OS=Drosophila melanogaster GN=zip PE=1 SV=1	Q59E58_DROME (+1)		227 kDa		unknown	0	0	6	2
335	TRUE	Empty	Protein enhancer of rudimentary OS=Drosophila melanogaster GN=e(r) PE=1 SV=1	ER_DROME (+1)		12 kDa		unknown	6	3	0	0
336	TRUE	Empty	Probable small nuclear ribonucleoprotein Sm D1 OS=Drosophila melanogaster GN=SmD1 PE=1 SV=1	SMD1_DROME		14 kDa		unknown	5	4	0	0
337	TRUE	Empty	Eukaryotic translation initiation factor 3 subunit M OS=Drosophila melanogaster GN=Tango7 PE=3 SV=1	A0A0B4LFB3_DROME		44 kDa		unknown	0	0	2	7
338	TRUE	Empty	Kinesin-like protein OS=Drosophila melanogaster GN=Klp10A PE=1 SV=1	A4V4A1_DROME		89 kDa		unknown	0	0	2	7
339	TRUE	Empty	Glutathione S-transferase D1 OS=Drosophila melanogaster GN=GstD1 PE=1 SV=1	GSTD1_DROME		24 kDa		unknown	0	0	1	6
340	TRUE	Empty	14-3-3zeta, isoform K OS=Drosophila melanogaster GN=14-3-3zeta PE=1 SV=1	A0A0B4KEH0_DROME		28 kDa	TRUE	unknown	0	0	6	3
341	TRUE	Empty	Phosphoglycerate kinase OS=Drosophila melanogaster GN=Pgk PE=3 SV=1	M9PCE0_DROME		44 kDa		unknown	0	0	8	1
342	TRUE	Empty	DNA damage-binding protein 1 OS=Drosophila melanogaster GN=pic PE=1 SV=1	DDB1_DROME		126 kDa		unknown	0	0	1	5
343	TRUE	Empty	RNA-binding protein lark OS=Drosophila melanogaster GN=lark PE=1 SV=1	LARK_DROME		40 kDa		unknown	1	8	0	0
344	TRUE	Empty	Peroxiredoxin 1 OS=Drosophila melanogaster GN=Jafrac1 PE=1 SV=1	PRDX1_DROME		22 kDa	TRUE	unknown	0	0	8	1
345	TRUE	Empty	Protein disulfide-isomerase (Fragment) OS=Drosophila melanogaster GN=ERp60 PE=1 SV=1	Q3YMU0_DROME		55 kDa		unknown	0	0	6	0
346	TRUE	Empty	60S ribosomal protein L24 OS=Drosophila melanogaster GN=RpL24 PE=1 SV=1	RL24_DROME		18 kDa		unknown	2	2	2	1
347	TRUE	Empty	40S ribosomal protein S24 OS=Drosophila melanogaster GN=RpS24 PE=1 SV=1	Q9W229_DROME		15 kDa		unknown	1	4	0	2
348	TRUE	Empty	Sequence-specific single-stranded DNA-binding protein, isoform D OS=Drosophila melanogaster GN=Ssdp PE=1 SV=1	A0A0B4KGW6_DROME (+1)		51 kDa		unknown	2	5	0	0
349	TRUE	Empty	CG32176 OS=Drosophila melanogaster GN=CG32176 PE=1 SV=2	Q9VVG9_DROME		65 kDa		unknown	6	1	0	0
350	TRUE	Empty	CG2051, isoform A OS=Drosophila melanogaster GN=CG2051 PE=1 SV=1	Q0KIB3_DROME		48 kDa		unknown	0	0	3	3
351	TRUE	Empty	Protein rigor mortis OS=Drosophila melanogaster GN=rig PE=1 SV=1	RIG_DROME		138 kDa		unknown	0	0	3	5
352	TRUE	Empty	CG5028, isoform C OS=Drosophila melanogaster GN=CG5028-RC PE=1 SV=1	A8JRB8_DROME (+2)		43 kDa		unknown	0	0	2	2
353	TRUE	Empty	Serine/threonine-protein phosphatase OS=Drosophila melanogaster GN=Pp2B-14D PE=3 SV=1	M9NE01_DROME		63 kDa		unknown	0	0	5	2
354	TRUE	Empty	DNA ligase 1 OS=Drosophila melanogaster GN=DNA-ligI PE=1 SV=2	DNLI1_DROME		85 kDa		unknown	0	0	2	6
355	TRUE	Empty	60S ribosomal protein L14 OS=Drosophila melanogaster GN=RpL14 PE=1 SV=1	RL14_DROME		19 kDa		unknown	0	0	5	3
356	TRUE	Empty	Vesicle-fusing ATPase 2 OS=Drosophila melanogaster GN=Nsf2 PE=2 SV=2	NSF2_DROME		83 kDa	TRUE	unknown	0	0	4	2
357	TRUE	Empty	60S ribosomal protein L13a OS=Drosophila melanogaster GN=RpL13A PE=1 SV=1	RL13A_DROME		24 kDa		unknown	0	0	3	2
358	TRUE	Empty	CG1416, isoform A OS=Drosophila melanogaster GN=CG1416 PE=1 SV=2	Q9V9Q4_DROME		40 kDa		unknown	0	0	4	2
359	TRUE	Empty	Obg-like ATPase 1 OS=Drosophila melanogaster GN=CG1354 PE=1 SV=1	OLA1_DROME		45 kDa		unknown	0	0	2	6
360	TRUE	Empty	CG9953 OS=Drosophila melanogaster GN=CG9953 PE=1 SV=1	Q9VS02_DROME		57 kDa		unknown	0	0	1	3
361	TRUE	Empty	Walrus, isoform A OS=Drosophila melanogaster GN=wal PE=1 SV=1	Q7KN94_DROME		34 kDa		unknown	0	0	2	3
362	TRUE	Empty	60S ribosomal protein L32 OS=Drosophila melanogaster GN=RpL32 PE=1 SV=3	RL32_DROME		16 kDa		unknown	0	0	5	2
363	TRUE	Empty	CG4600-PA OS=Drosophila melanogaster GN=yip2 PE=1 SV=1	Q9VL70_DROME		42 kDa		unknown	0	0	7	1
364	TRUE	Empty	Enolase OS=Drosophila melanogaster GN=Eno PE=1 SV=2	ENO_DROME		54 kDa		unknown	0	0	5	0
365	TRUE	Empty	Vacuolar H[+]-ATPase 55kD subunit, isoform C OS=Drosophila melanogaster GN=Vha55 PE=1 SV=1	E1JIJ5_DROME		55 kDa		unknown	0	0	5	0
366	TRUE	Empty	LD20211p OS=Drosophila melanogaster GN=Tudor-SN PE=1 SV=1	Q9W0S7_DROME		103 kDa		unknown	0	0	5	1
367	TRUE	Empty	Ran GTPase activating protein, isoform B OS=Drosophila melanogaster GN=RanGAP PE=1 SV=1	M9PBD9_DROME (+1)		66 kDa		unknown	0	0	0	3
368	TRUE	Empty	60S ribosomal protein L5 OS=Drosophila melanogaster GN=RpL5 PE=1 SV=2	RL5_DROME		34 kDa		unknown	0	0	6	0
369	TRUE	Empty	CG6512-PB, isoform B OS=Drosophila melanogaster GN=CG6512 PE=1 SV=1	Q8IQQ9_DROME (+1)		76 kDa		unknown	0	0	0	4
370	TRUE	Empty	Aluminum tubes, isoform G OS=Drosophila melanogaster GN=alt PE=1 SV=1	Q960Y8_DROME		99 kDa		unknown	1	1	2	0
371	TRUE	Empty	60S ribosomal protein L31 OS=Drosophila melanogaster GN=RpL31 PE=1 SV=1	RL31_DROME		15 kDa		unknown	0	1	3	2
372	TRUE	Empty	Ribosomal protein L11, isoform B OS=Drosophila melanogaster GN=RpL11 PE=1 SV=1	A0A0B4LGZ5_DROME		21 kDa		unknown	0	3	2	2
373	TRUE	Empty	Protein l(2)37Cc OS=Drosophila melanogaster GN=l(2)37Cc PE=2 SV=2	L2CC_DROME		30 kDa		unknown	1	0	4	2
374	TRUE	Empty	CG9684 OS=Drosophila melanogaster GN=CG9684 PE=1 SV=2	Q9VHR5_DROME		72 kDa		unknown	1	0	1	4
375	TRUE	Empty	Female-specific independent of transformer OS=Drosophila melanogaster GN=fit PE=1 SV=1	Q9VD66_DROME		14 kDa		unknown	3	3	0	1
376	TRUE	Empty	CG2807, isoform A OS=Drosophila melanogaster GN=CG2807 PE=1 SV=2	Q9VPR5_DROME		150 kDa		unknown	3	1	0	2
377	TRUE	Empty	Putative U5 small nuclear ribonucleoprotein 200 kDa helicase OS=Drosophila melanogaster GN=l(3)72Ab PE=2 SV=4	U520_DROME		245 kDa		unknown	5	2	0	0
378	TRUE	Empty	60S ribosomal protein L13 OS=Drosophila melanogaster GN=RpL13 PE=1 SV=1	M9PFF0_DROME		25 kDa		unknown	0	1	5	0
379	TRUE	Empty	Ferrochelatase, mitochondrial OS=Drosophila melanogaster GN=FeCh PE=2 SV=1	HEMH_DROME		44 kDa		unknown	0	0	3	4
380	TRUE	Empty	EH domain containing protein OS=Drosophila melanogaster GN=Past1 PE=1 SV=1	Q8T6I0_DROME (+1)		61 kDa		unknown	0	0	4	3
381	TRUE	Empty	CG3731, isoform A OS=Drosophila melanogaster GN=UQCR-C1 PE=1 SV=2	Q9VFF0_DROME		52 kDa		unknown	0	0	4	3
382	TRUE	Empty	26-29kD-proteinase OS=Drosophila melanogaster GN=26-29-p PE=1 SV=1	Q9V3U6_DROME		62 kDa		unknown	0	0	5	2
383	TRUE	Empty	SD27396p OS=Drosophila melanogaster GN=sw PE=1 SV=1	A4V4T4_DROME (+5)		71 kDa		unknown	0	0	2	3
384	TRUE	Empty	FI21274p1 OS=Drosophila melanogaster GN=Trap1 PE=1 SV=1	A1Z6L9_DROME		78 kDa		unknown	0	0	4	3
385	TRUE	Empty	Acyl-CoA synthetase long-chain, isoform D OS=Drosophila melanogaster GN=Acsl PE=1 SV=1	A1Z7H2_DROME		81 kDa		unknown	0	0	2	4
386	TRUE	Empty	Probable arginine--tRNA ligase, cytoplasmic OS=Drosophila melanogaster GN=Aats-arg PE=2 SV=1	SYRC_DROME		76 kDa		unknown	0	0	4	2
387	TRUE	Empty	Protein krasavietz OS=Drosophila melanogaster GN=kra PE=1 SV=1	PKRA_DROME		49 kDa		unknown	0	0	2	5
388	TRUE	Empty	Replication factor C subunit 1 OS=Drosophila melanogaster GN=Gnf1 PE=1 SV=2	RFC1_DROME		109 kDa		unknown	0	0	1	4
389	TRUE	Empty	Signal recognition particle subunit SRP72 OS=Drosophila melanogaster GN=Srp72 PE=1 SV=1	Q9VDK7_DROME		73 kDa		unknown	0	0	4	1
390	TRUE	Empty	NADH:ubiquinone reductase 42kD subunit, isoform B OS=Drosophila melanogaster GN=ND-42 PE=1 SV=1	A4V383_DROME		47 kDa		unknown	0	0	1	3
391	TRUE	Empty	CG9330 OS=Drosophila melanogaster GN=CG9330-RA PE=1 SV=1	Q9VW13_DROME		79 kDa		unknown	0	0	1	5
392	TRUE	Empty	GH06271p OS=Drosophila melanogaster GN=Mms19 PE=1 SV=1	Q95U54_DROME		107 kDa		unknown	0	0	1	3
393	TRUE	Empty	LD21576p OS=Drosophila melanogaster GN=Nap1 PE=1 SV=1	Q9W1G7_DROME		43 kDa		unknown	0	0	6	0
394	TRUE	Empty	FACT complex subunit spt16 OS=Drosophila melanogaster GN=dre4 PE=1 SV=2	SPT16_DROME		124 kDa		unknown	0	0	0	3
395	TRUE	Empty	CG5789, isoform A OS=Drosophila melanogaster GN=CG5789-RA PE=1 SV=2	Q9VC63_DROME		157 kDa		unknown	0	0	0	3
396	TRUE	Empty	Kinesin heavy chain OS=Drosophila melanogaster GN=Khc PE=1 SV=2	KINH_DROME		110 kDa		unknown	0	0	5	0
397	TRUE	Empty	ATP-dependent RNA helicase Ddx1 OS=Drosophila melanogaster GN=Ddx1 PE=2 SV=1	DDX1_DROME		81 kDa		unknown	0	7	0	0
398	TRUE	Empty	CG11107, isoform A OS=Drosophila melanogaster GN=Dhx15 PE=1 SV=1	Q7K3M5_DROME		83 kDa		unknown	0	0	7	0
399	TRUE	Empty	Squid, isoform E OS=Drosophila melanogaster GN=sqd PE=4 SV=1	A0A0B4K6U6_DROME (+1)		33 kDa		unknown	1	2	2	1
400	TRUE	Empty	CG4887, isoform A OS=Drosophila melanogaster GN=CG4887-RA PE=1 SV=1	Q9VPY4_DROME		114 kDa	TRUE	unknown	1	4	0	0
401	TRUE	Empty	Myosin heavy chain, muscle OS=Drosophila melanogaster GN=Mhc PE=1 SV=4	MYSA_DROME		224 kDa		unknown	3	0	2	0
402	TRUE	Empty	Probable U2 small nuclear ribonucleoprotein A' OS=Drosophila melanogaster GN=U2A PE=1 SV=1	RU2A_DROME		30 kDa		unknown	1	3	0	0
403	TRUE	Empty	Heterogeneous nuclear ribonucleoprotein at 98DE, isoform F OS=Drosophila melanogaster GN=Hrb98DE PE=1 SV=1	A4V3J6_DROME		39 kDa	TRUE	unknown	0	2	2	0
404	TRUE	Empty	DNA-directed RNA polymerase I subunit RPA1 OS=Drosophila melanogaster GN=RpI1 PE=1 SV=2	RPA1_DROME		185 kDa		unknown	4	0	0	0
405	TRUE	Empty	Papilin OS=Drosophila melanogaster GN=Ppn PE=1 SV=2	PPN_DROME		313 kDa		unknown	3	0	0	0
406	TRUE	Empty	CG16865, isoform B OS=Drosophila melanogaster GN=CG16865 PE=4 SV=1	M9PD43_DROME		28 kDa		unknown	3	3	0	0
407	TRUE	Empty	Quaking related 58E-1, isoform D OS=Drosophila melanogaster GN=qkr58E-1 PE=1 SV=1	A0A0B4LG88_DROME (+2)		44 kDa		unknown	1	4	0	0
408	TRUE	Empty	FI21269p1 OS=Drosophila melanogaster GN=muskelin PE=1 SV=1	Q0E9A5_DROME		98 kDa		unknown	0	0	3	3
409	TRUE	Empty	LD13864p OS=Drosophila melanogaster GN=Not3 PE=1 SV=1	Q7K126_DROME		92 kDa		unknown	0	0	2	3
410	TRUE	Empty	CG5590 OS=Drosophila melanogaster GN=CG5590 PE=1 SV=1	Q9VB10_DROME		44 kDa		unknown	0	0	3	2
411	TRUE	Empty	Phospholipase A2 activator protein, isoform A OS=Drosophila melanogaster GN=Plap PE=1 SV=1	Q9VPY2_DROME		86 kDa		unknown	0	0	2	4
412	TRUE	Empty	60S ribosomal protein L3 OS=Drosophila melanogaster GN=RpL3 PE=1 SV=3	RL3_DROME		47 kDa		unknown	0	0	3	2
413	TRUE	Empty	Eukaryotic translation initiation factor 2alpha, isoform B OS=Drosophila melanogaster GN=eIF-2alpha PE=4 SV=1	X2JFR6_DROME		39 kDa		unknown	0	0	3	2
414	TRUE	Empty	CG2118, isoform B OS=Drosophila melanogaster GN=CG2118 PE=1 SV=1	Q8I0S9_DROME (+1)		69 kDa		unknown	0	0	2	1
415	TRUE	Empty	Acyl-coenzyme A oxidase OS=Drosophila melanogaster GN=CG4586 PE=1 SV=1	Q9W3U0_DROME		77 kDa		unknown	0	0	3	1
416	TRUE	Empty	Ubiquitin carboxyl-terminal hydrolase OS=Drosophila melanogaster GN=Usp14 PE=1 SV=1	Q9VKZ8_DROME		54 kDa		unknown	0	0	3	1
417	TRUE	Empty	Gamma-tubulin ring protein 84, isoform E OS=Drosophila melanogaster GN=Grip84 PE=1 SV=1	E1JJQ3_DROME (+4)		103 kDa		unknown	0	0	1	4
418	TRUE	Empty	MIP08013p1 OS=Drosophila melanogaster GN=Mpcp PE=1 SV=1	Q0E8E8_DROME		39 kDa		unknown	0	0	1	4
419	TRUE	Empty	Tripeptidyl-peptidase 2 OS=Drosophila melanogaster GN=TppII PE=1 SV=2	TPP2_DROME		159 kDa		unknown	0	0	4	1
420	TRUE	Empty	CG5482, isoform A OS=Drosophila melanogaster GN=CG5482 PE=1 SV=1	Q7K3D4_DROME		45 kDa		unknown	0	0	1	3
421	TRUE	Empty	Probable methylmalonate-semialdehyde dehydrogenase [acylating], mitochondrial OS=Drosophila melanogaster GN=CG17896 PE=2 SV=1	MMSA_DROME		56 kDa		unknown	0	0	1	5
422	TRUE	Empty	CG6756-PA, isoform A OS=Drosophila melanogaster GN=Tom70 PE=1 SV=2	Q9VKC8_DROME		66 kDa		unknown	0	0	1	4
423	TRUE	Empty	Eukaryotic translation initiation factor 3 subunit H OS=Drosophila melanogaster GN=eIF-3p40 PE=2 SV=2	EIF3H_DROME		38 kDa		unknown	2	0	0	4
424	TRUE	Empty	CG6453, isoform A OS=Drosophila melanogaster GN=GCS2beta PE=1 SV=1	Q9VJD1_DROME		62 kDa		unknown	0	0	5	1
425	TRUE	Empty	CG9485, isoform B OS=Drosophila melanogaster GN=CG9485 PE=1 SV=3	Q9W2H8_DROME		183 kDa		unknown	0	0	2	0
426	TRUE	Empty	CG10576, isoform A OS=Drosophila melanogaster GN=CG10576 PE=1 SV=1	Q9VRP2_DROME		43 kDa		unknown	0	0	6	0
427	TRUE	Empty	sp|CASK_BOVIN|CON_CASK	CON_CASK		21 kDa		unknown	0	0	0	5
428	TRUE	Empty	Cullin 4, isoform A OS=Drosophila melanogaster GN=Cul4 PE=1 SV=1	Q5BI50_DROME		94 kDa		unknown	0	0	0	5
429	TRUE	Empty	sp|PRDX1_HUMAN|CON_PRDX1	CON_PRDX1		22 kDa	TRUE	unknown	0	0	3	3
430	TRUE	Empty	DnaJ-like-2, isoform A OS=Drosophila melanogaster GN=Droj2 PE=1 SV=1	Q9VFV9_DROME		45 kDa		unknown	0	0	6	0
431	TRUE	Empty	DNA topoisomerase 2 OS=Drosophila melanogaster GN=Top2 PE=1 SV=1	TOP2_DROME		164 kDa		unknown	0	0	0	4
432	TRUE	Empty	Granny smith, isoform F OS=Drosophila melanogaster GN=grsm PE=1 SV=1	A0A0C4FEI8_DROME (+1)		71 kDa		unknown	0	0	6	0
433	TRUE	Empty	Glucose-6-phosphate isomerase OS=Drosophila melanogaster GN=Pgi PE=2 SV=2	G6PI_DROME		62 kDa		unknown	0	0	6	0
434	TRUE	Empty	Guanine nucleotide-binding protein-like 3 homolog OS=Drosophila melanogaster GN=Ns1 PE=1 SV=2	GNL3_DROME		66 kDa		unknown	0	0	0	5
435	TRUE	Empty	Histidyl-tRNA synthetase, isoform D OS=Drosophila melanogaster GN=Aats-his PE=1 SV=2	Q8IQX8_DROME		62 kDa		unknown	0	0	0	6
436	TRUE	Empty	GH01087p OS=Drosophila melanogaster GN=Nup93-2 PE=1 SV=1	Q9VFE7_DROME		91 kDa		unknown	0	0	0	3
437	TRUE	Empty	CG16941 OS=Drosophila melanogaster GN=CG16941 PE=1 SV=1	Q9VEP9_DROME		88 kDa		unknown	2	1	0	0
438	TRUE	Empty	FI05376p OS=Drosophila melanogaster GN=pea PE=1 SV=1	A1Z9L3_DROME		142 kDa		unknown	3	2	0	0
439	TRUE	Empty	LD37257p OS=Drosophila melanogaster GN=RAF2 PE=1 SV=3	Q9VV52_DROME		125 kDa		unknown	1	2	0	0
440	TRUE	Empty	Precursor RNA processing 3, isoform A OS=Drosophila melanogaster GN=Prp3 PE=1 SV=1	Q9VW52_DROME		67 kDa		unknown	2	3	0	0
441	TRUE	Empty	Scaffold attachment factor B, isoform B OS=Drosophila melanogaster GN=Saf-B PE=1 SV=2	Q8IMV6_DROME (+1)		102 kDa		unknown	2	2	0	0
442	TRUE	Empty	CG13084-PA OS=Drosophila melanogaster GN=CG13084 PE=4 SV=1	Q9VIV8_DROME		51 kDa		unknown	2	3	0	0
443	TRUE	Empty	RE08101p OS=Drosophila melanogaster GN=Tm1 PE=1 SV=1	Q8IGY1_DROME		80 kDa		unknown	2	0	0	1
444	TRUE	Empty	Polychaetoid, isoform O OS=Drosophila melanogaster GN=pyd PE=1 SV=1	A0A0B4K6Y7_DROME (+1)		264 kDa		unknown	3	2	0	0
445	TRUE	Empty	26S proteasome regulatory complex subunit p39A OS=Drosophila melanogaster GN=Rpn9 PE=1 SV=1	Q7KMP8_DROME		44 kDa		unknown	0	0	3	2
446	TRUE	Empty	GH12714p OS=Drosophila melanogaster GN=PpD3 PE=1 SV=1	Q9VH81_DROME		59 kDa		unknown	0	0	2	2
447	TRUE	Empty	Isocitrate dehydrogenase [NADP] OS=Drosophila melanogaster GN=Idh PE=1 SV=2	B7Z0E0_DROME (+4)		54 kDa		unknown	0	0	2	3
448	TRUE	Empty	CG9140, isoform B OS=Drosophila melanogaster GN=ND-51 PE=1 SV=1	Q9VMI3_DROME		52 kDa	TRUE	unknown	0	0	2	2
449	TRUE	Empty	eIF5B, isoform E OS=Drosophila melanogaster GN=eIF5B PE=1 SV=1	M9ND37_DROME (+1)		123 kDa		unknown	0	0	2	2
450	TRUE	Empty	Serine hydroxymethyltransferase OS=Drosophila melanogaster GN=CG3011 PE=1 SV=1	Q9W457_DROME		59 kDa		unknown	0	0	3	2
451	TRUE	Empty	Replication factor C subunit 2 OS=Drosophila melanogaster GN=RfC4 PE=2 SV=1	RFC2_DROME		37 kDa		unknown	0	0	3	2
452	TRUE	Empty	Coatomer subunit beta' OS=Drosophila melanogaster GN=beta'COP PE=2 SV=2	COPB2_DROME		103 kDa		unknown	0	0	3	2
453	TRUE	Empty	Transferrin 1, isoform A OS=Drosophila melanogaster GN=Tsf1 PE=1 SV=1	Q9VWV6_DROME		72 kDa		unknown	0	0	3	1
454	TRUE	Empty	DNA mismatch repair protein spellchecker 1 OS=Drosophila melanogaster GN=spel1 PE=3 SV=4	MSH2_DROME		103 kDa		unknown	0	0	2	3
455	TRUE	Empty	AT13091p OS=Drosophila melanogaster GN=rngo PE=1 SV=1	Q9VXF9_DROME		51 kDa		unknown	0	0	1	3
456	TRUE	Empty	LD21074p OS=Drosophila melanogaster GN=Pdcd4 PE=1 SV=2	Q9VY91_DROME		56 kDa		unknown	0	0	3	1
457	TRUE	Empty	SWI/SNF-related matrix-associated actin-dependent regulator of chromatin subfamily A containing DEAD/H box 1 homolog OS=Drosophila melanogaster GN=Etl1 PE=1 SV=1	SMRCD_DROME		95 kDa		unknown	0	0	3	1
458	TRUE	Empty	Lamin Dm0 OS=Drosophila melanogaster GN=Lam PE=1 SV=4	LAM0_DROME		71 kDa		unknown	0	0	1	3
459	TRUE	Empty	Serine/threonine-protein phosphatase 2A 55 kDa regulatory subunit B OS=Drosophila melanogaster GN=tws PE=1 SV=1	A0A0B4LGZ3_DROME		57 kDa		unknown	0	0	3	1
460	TRUE	Empty	Probable glutamine--tRNA ligase OS=Drosophila melanogaster GN=Aats-gln PE=2 SV=1	SYQ_DROME		88 kDa		unknown	0	0	4	1
461	TRUE	Empty	sp|LYSC_HUMAN|CON_LYSC	CON_LYSC		?		unknown	0	0	1	3
462	TRUE	Empty	CG12244-PA OS=Drosophila melanogaster GN=lic PE=1 SV=1	O62602_DROME		38 kDa		unknown	0	0	1	4
463	TRUE	Empty	Peptide transporter family 1 OS=Drosophila melanogaster GN=yin PE=1 SV=2	PEPT1_DROME		82 kDa		unknown	0	0	1	4
464	TRUE	Empty	CG5215-PB, isoform B OS=Drosophila melanogaster GN=Zn72D PE=1 SV=1	Q86BI3_DROME		96 kDa		unknown	0	0	2	0
465	TRUE	Empty	Histone deacetylase complex subunit SAP18 OS=Drosophila melanogaster GN=Bin1 PE=1 SV=1	SAP18_DROME		17 kDa		unknown	4	1	0	0
466	TRUE	Empty	RE28824p OS=Drosophila melanogaster GN=RpL12 PE=1 SV=1	Q9W1B9_DROME		18 kDa		unknown	0	0	1	4
467	TRUE	Empty	DNA-binding protein K10 OS=Drosophila melanogaster GN=fs(1)K10 PE=2 SV=2	K10_DROME		51 kDa		unknown	1	4	0	0
468	TRUE	Empty	CG2982, isoform B OS=Drosophila melanogaster GN=CG2982 PE=1 SV=1	E2QD64_DROME		73 kDa		unknown	0	0	3	0
469	TRUE	Empty	Aos1 OS=Drosophila melanogaster GN=Aos1 PE=1 SV=1	Q7KSM5_DROME		38 kDa		unknown	0	0	1	4
470	TRUE	Empty	CG6020, isoform A OS=Drosophila melanogaster GN=ND-39 PE=1 SV=1	Q9VPE2_DROME		47 kDa		unknown	0	0	1	3
471	TRUE	Empty	Chorion protein S15 OS=Drosophila melanogaster GN=Cp15 PE=3 SV=1	CH15_DROME		12 kDa		unknown	3	2	0	0
472	TRUE	Empty	CG7920, isoform A OS=Drosophila melanogaster GN=CG7920 PE=1 SV=1	Q9VAC1_DROME		52 kDa		unknown	0	0	3	0
473	TRUE	Empty	CG6907, isoform B OS=Drosophila melanogaster GN=CG6907 PE=4 SV=1	X2J4N6_DROME		49 kDa		unknown	0	0	1	3
474	TRUE	Empty	CG8184-PB OS=Drosophila melanogaster GN=CG8184 PE=1 SV=2	Q9VXR3_DROME (+6)		557 kDa		unknown	0	0	0	2
475	TRUE	Empty	Thioredoxin reductase 1, mitochondrial OS=Drosophila melanogaster GN=Trxr-1 PE=1 SV=2	TRXR1_DROME		64 kDa	TRUE	unknown	0	0	3	0
476	TRUE	Empty	Ribosomal protein L27A, isoform C OS=Drosophila melanogaster GN=RpL27A PE=3 SV=1	M9MRC9_DROME		17 kDa		unknown	0	0	0	4
477	TRUE	Empty	cGMP-dependent protein kinase, isozyme 2 forms cD4/T1/T3A/T3B OS=Drosophila melanogaster GN=for PE=1 SV=3	KGP24_DROME		121 kDa		unknown	0	0	0	3
478	TRUE	Empty	CG3225 OS=Drosophila melanogaster GN=CG3225 PE=2 SV=2	Q9VR29_DROME		76 kDa		unknown	0	0	0	3
479	TRUE	Empty	CG7627, isoform B OS=Drosophila melanogaster GN=CG7627-RA PE=1 SV=2	Q9VLN6_DROME		152 kDa	TRUE	unknown	0	0	0	3
480	TRUE	Empty	sp|CATD_HUMAN|CON_CATD	CON_CATD		45 kDa		unknown	0	0	0	5
481	TRUE	Empty	Artichoke, isoform A OS=Drosophila melanogaster GN=atk PE=4 SV=2	Q9VPF0_DROME		172 kDa		unknown	0	0	2	0
482	TRUE	Empty	Arginine kinase, isoform E OS=Drosophila melanogaster GN=Argk PE=1 SV=1	A8JNP2_DROME (+1)		42 kDa		unknown	0	0	4	0
483	TRUE	Empty	Neural conserved at 73EF, isoform I OS=Drosophila melanogaster GN=Nc73EF PE=1 SV=1	A8JNU6_DROME (+1)		123 kDa	TRUE	unknown	0	0	0	5
484	TRUE	Empty	CG3714, isoform G OS=Drosophila melanogaster GN=CG3714 PE=4 SV=1	M9PC31_DROME (+2)		62 kDa		unknown	0	0	0	2
485	TRUE	Empty	Probable DNA mismatch repair protein Msh6 OS=Drosophila melanogaster GN=Msh6 PE=1 SV=2	MSH6_DROME		133 kDa		unknown	0	0	0	2
486	TRUE	Empty	CG7261 OS=Drosophila melanogaster GN=TBCD PE=1 SV=1	Q9VQ78_DROME		135 kDa		unknown	0	0	0	4
487	TRUE	Empty	Nuclear migration protein NudC OS=Drosophila melanogaster GN=nudC PE=1 SV=2	Q9VVA6_DROME		38 kDa		unknown	0	0	5	0
488	TRUE	Empty	Thioredoxin-1 OS=Drosophila melanogaster GN=dhd PE=1 SV=1	THIO1_DROME		12 kDa		unknown	0	0	4	0
489	TRUE	Empty	CG5728 OS=Drosophila melanogaster GN=CG5728 PE=1 SV=2	Q9VC94_DROME		160 kDa		unknown	0	0	0	2
490	TRUE	Empty	Multidrug-Resistance like protein 1, isoform Q OS=Drosophila melanogaster GN=MRP PE=1 SV=1	Q7KTB8_DROME (+1)		174 kDa		unknown	0	0	0	2
491	TRUE	Empty	Ribosomal protein S23, isoform B OS=Drosophila melanogaster GN=RpS23 PE=3 SV=1	A0A0B4LFD9_DROME		16 kDa		unknown	0	1	1	2
492	TRUE	Empty	Eukaryotic translation initiation factor 3 subunit G-1 OS=Drosophila melanogaster GN=eIF3-S4-1 PE=1 SV=1	EI3G1_DROME		30 kDa		unknown	1	0	2	1
493	TRUE	Empty	Shuttle craft, isoform D OS=Drosophila melanogaster GN=stc PE=1 SV=1	M9PD57_DROME (+2)		123 kDa		unknown	0	2	0	0
494	TRUE	Empty	Coilin, isoform E OS=Drosophila melanogaster GN=coil PE=1 SV=1	A0A0B4LEV8_DROME (+1)		70 kDa		unknown	2	0	0	0
495	TRUE	Empty	Cwc25 OS=Drosophila melanogaster GN=Cwc25 PE=1 SV=1	Q9VQF5_DROME		62 kDa		unknown	1	2	0	0
496	TRUE	Empty	SD09427p OS=Drosophila melanogaster GN=U4-U6-60K PE=1 SV=1	Q9VVI0_DROME		62 kDa		unknown	2	2	0	0
497	TRUE	Empty	Arc42 OS=Drosophila melanogaster GN=Arc42 PE=1 SV=1	Q9VDT1_DROME		44 kDa		unknown	0	0	2	2
498	TRUE	Empty	Translationally-controlled tumor protein homolog OS=Drosophila melanogaster GN=Tctp PE=1 SV=1	TCTP_DROME		20 kDa		unknown	0	0	2	2
499	TRUE	Empty	Dolichyl-diphosphooligosaccharide--protein glycosyltransferase 48 kDa subunit OS=Drosophila melanogaster GN=Ost48 PE=2 SV=2	OST48_DROME		50 kDa		unknown	0	0	2	2
500	TRUE	Empty	Trifunctional purine biosynthetic protein adenosine-3 OS=Drosophila melanogaster GN=ade3 PE=1 SV=2	PUR2_DROME (+1)		144 kDa		unknown	0	0	2	1
501	TRUE	Empty	CG31739, isoform A OS=Drosophila melanogaster GN=mdy PE=1 SV=3	Q9VJH2_DROME		122 kDa		unknown	0	0	1	3
502	TRUE	Empty	Protein PTCD3 homolog, mitochondrial OS=Drosophila melanogaster GN=CG4679 PE=2 SV=1	PTCD3_DROME		74 kDa		unknown	0	0	3	1
503	TRUE	Empty	ATP synthase subunit gamma, mitochondrial OS=Drosophila melanogaster GN=ATPsyngamma PE=2 SV=2	ATPG_DROME		33 kDa		unknown	0	0	1	2
504	TRUE	Empty	CG7834, isoform A OS=Drosophila melanogaster GN=CG7834 PE=1 SV=1	Q0KHZ6_DROME		27 kDa		unknown	0	0	1	3
505	TRUE	Empty	CG9934, isoform A OS=Drosophila melanogaster GN=CG9934 PE=1 SV=1	Q9VK44_DROME		139 kDa		unknown	0	0	1	3
506	TRUE	Empty	CG14309 OS=Drosophila melanogaster GN=CG14309 PE=1 SV=2	Q9VE79_DROME		111 kDa		unknown	0	0	1	2
507	TRUE	Empty	LD46175p OS=Drosophila melanogaster GN=sea PE=1 SV=1	Q7KSQ0_DROME		34 kDa		unknown	0	0	1	2
508	TRUE	Empty	Actin-related protein 1 OS=Drosophila melanogaster GN=Arp1 PE=2 SV=2	ACTZ_DROME		43 kDa		unknown	0	0	1	3
509	TRUE	Empty	FI06027p OS=Drosophila melanogaster GN=Aats-trp PE=1 SV=1	Q0KI98_DROME		48 kDa		unknown	0	0	1	3
510	TRUE	Empty	CG4991, isoform D OS=Drosophila melanogaster GN=CG4991 PE=4 SV=1	M9PHT8_DROME (+1)		55 kDa		unknown	0	0	1	2
511	TRUE	Empty	Bancal, isoform C OS=Drosophila melanogaster GN=HnRNP-K PE=1 SV=1	A1ZBW0_DROME (+2)		51 kDa		unknown	0	0	2	1
512	TRUE	Empty	CWF19-like protein 2 homolog OS=Drosophila melanogaster GN=CG9213 PE=1 SV=2	C19L2_DROME (+1)		78 kDa		unknown	3	1	0	0
513	TRUE	Empty	CG11089, isoform A OS=Drosophila melanogaster GN=CG11089 PE=1 SV=1	Q9VC18_DROME		63 kDa		unknown	0	0	2	0
514	TRUE	Empty	CG1965, isoform A OS=Drosophila melanogaster GN=CG1965 PE=1 SV=3	Q9VI54_DROME		103 kDa		unknown	0	0	0	2
515	TRUE	Empty	CG1316 OS=Drosophila melanogaster GN=CG1316 PE=1 SV=2	Q9VZE4_DROME		52 kDa		unknown	0	2	0	0
516	TRUE	Empty	Transforming acidic coiled-coil protein, isoform J OS=Drosophila melanogaster GN=tacc PE=1 SV=1	A0A0B4JCV4_DROME (+2)		135 kDa		unknown	0	0	0	2
517	TRUE	Empty	RuvB-like helicase 1 OS=Drosophila melanogaster GN=pont PE=1 SV=1	RUVB1_DROME		50 kDa		unknown	0	0	3	0
518	TRUE	Empty	CG2720-PA OS=Drosophila melanogaster GN=Hop PE=1 SV=1	Q9VPN5_DROME		56 kDa		unknown	0	0	3	0
519	TRUE	Empty	Shaggy, isoform P OS=Drosophila melanogaster GN=sgg PE=1 SV=1	M9PGC4_DROME		121 kDa		unknown	0	0	2	0
520	TRUE	Empty	Rough deal OS=Drosophila melanogaster GN=rod PE=1 SV=2	Q9V9W7_DROME		240 kDa		unknown	0	0	0	3
521	TRUE	Empty	Malic enzyme OS=Drosophila melanogaster GN=Men PE=1 SV=1	Q9VG31_DROME (+1)		85 kDa		unknown	0	0	0	3
522	TRUE	Empty	FK506-binding protein 59 OS=Drosophila melanogaster GN=FKBP59 PE=1 SV=1	FKB59_DROME		49 kDa		unknown	0	0	3	0
523	TRUE	Empty	Probable elongation factor 1-beta OS=Drosophila melanogaster GN=Ef1beta PE=1 SV=3	EF1B_DROME		24 kDa		unknown	0	0	4	0
524	TRUE	Empty	BcDNA.LD18761 OS=Drosophila melanogaster GN=Nup107 PE=1 SV=1	Q9V466_DROME		97 kDa		unknown	0	0	0	3
525	TRUE	Empty	CG4769, isoform A OS=Drosophila melanogaster GN=Cyt-c1 PE=1 SV=1	Q9VRL0_DROME		34 kDa		unknown	0	0	2	0
526	TRUE	Empty	Eukaryotic translation initiation factor 5A OS=Drosophila melanogaster GN=eIF-5A PE=2 SV=2	IF5A_DROME		18 kDa		unknown	0	0	3	0
527	TRUE	Empty	DNA polymerase alpha catalytic subunit OS=Drosophila melanogaster GN=DNApol-alpha180 PE=1 SV=2	DPOLA_DROME		170 kDa		unknown	0	0	0	2
528	TRUE	Empty	Arginine methyltransferase 1 OS=Drosophila melanogaster GN=Art1 PE=1 SV=1	Q9VGW7_DROME		43 kDa		unknown	0	0	0	2
529	TRUE	Empty	Casein kinase II beta subunit, isoform K OS=Drosophila melanogaster GN=CkIIbeta PE=1 SV=1	M9PHA6_DROME		27 kDa		unknown	3	0	0	0
530	TRUE	Empty	IP09655p OS=Drosophila melanogaster GN=Mdh2 PE=1 SV=1	Q9VEB1_DROME		35 kDa		unknown	0	0	3	0
531	TRUE	Empty	FI17138p1 OS=Drosophila melanogaster GN=spag PE=1 SV=1	Q9V3E9_DROME		60 kDa		unknown	0	0	0	3
532	TRUE	Empty	RE17737p OS=Drosophila melanogaster GN=RpL35A PE=1 SV=1	Q9VNB9_DROME		18 kDa		unknown	0	0	2	0
533	TRUE	Empty	MIP15344p OS=Drosophila melanogaster GN=RpL28 PE=1 SV=1	D1Z3A1_DROME		16 kDa		unknown	0	0	3	0
534	TRUE	Empty	Kinesin light chain OS=Drosophila melanogaster GN=Klc PE=1 SV=1	KLC_DROME (+1)		58 kDa		unknown	0	0	2	0
535	TRUE	Empty	Annexin OS=Drosophila melanogaster GN=AnxB9 PE=1 SV=1	A0A0B4KH34_DROME (+1)		36 kDa		unknown	0	0	0	4
536	TRUE	Empty	Oligosaccharide transferase delta subunit, isoform B OS=Drosophila melanogaster GN=OstDelta PE=1 SV=1	A0A0B4LFR4_DROME (+1)		69 kDa		unknown	0	0	3	0
537	TRUE	Empty	1,4-Alpha-Glucan branching enzyme OS=Drosophila melanogaster GN=AGBE PE=1 SV=1	A1Z992_DROME		79 kDa		unknown	0	0	3	0
538	TRUE	Empty	sp|CATA_HUMAN|CON_CATA	CON_CATA		60 kDa		unknown	0	0	0	4
539	TRUE	Empty	Nuclear RNA export factor 2, isoform C OS=Drosophila melanogaster GN=nxf2 PE=4 SV=1	M9PI81_DROME (+1)		95 kDa		unknown	0	0	0	4
540	TRUE	Empty	Nucleoporin 93kD-1 OS=Drosophila melanogaster GN=Nup93-1 PE=1 SV=1	Q9XZ06_DROME		94 kDa		unknown	0	0	0	4
541	TRUE	Empty	Cullin 2, isoform A OS=Drosophila melanogaster GN=Cul2 PE=1 SV=3	Q9V9R2_DROME		87 kDa		unknown	0	0	0	2
542	TRUE	Empty	CG8777 OS=Drosophila melanogaster GN=CG8777 PE=1 SV=1	Q6NNB2_DROME		140 kDa		unknown	0	0	0	2
543	TRUE	Empty	Sc2 OS=Drosophila melanogaster GN=Sc2 PE=1 SV=1	Q9VZL3_DROME		34 kDa		unknown	0	1	0	2
544	TRUE	Empty	tRNA-splicing ligase RtcB homolog OS=Drosophila melanogaster GN=CG9987 PE=2 SV=1	RTCB_DROME		56 kDa		unknown	0	0	2	1
545	TRUE	Empty	Ergic53, isoform A OS=Drosophila melanogaster GN=ergic53 PE=1 SV=1	Q9V3A8_DROME		58 kDa		unknown	0	0	1	2
546	TRUE	Empty	60S ribosomal protein L17 OS=Drosophila melanogaster GN=RpL17 PE=1 SV=1	RL17_DROME		22 kDa		unknown	0	0	1	2
547	TRUE	Empty	Dynein light intermediate chain, isoform A OS=Drosophila melanogaster GN=Dlic PE=1 SV=2	Q9VZ20_DROME		54 kDa		unknown	0	0	1	2
548	TRUE	Empty	Eukaryotic translation initiation factor 3 subunit K OS=Drosophila melanogaster GN=CG10306 PE=2 SV=1	EIF3K_DROME		26 kDa		unknown	0	0	1	2
549	TRUE	Empty	Anon-i1 protein OS=Drosophila melanogaster GN=anon-i1 PE=1 SV=1	Q24050_DROME		29 kDa		unknown	0	0	1	2
550	TRUE	Empty	Protein suppressor of forked OS=Drosophila melanogaster GN=su(f) PE=1 SV=2	SUF_DROME		88 kDa		unknown	0	0	1	2
551	TRUE	Empty	Leukotriene A(4) hydrolase OS=Drosophila melanogaster GN=CG10602 PE=1 SV=3	Q9VJ39_DROME		68 kDa		unknown	0	0	2	1
552	TRUE	Empty	CG10237, isoform E OS=Drosophila melanogaster GN=CG10237-RC PE=1 SV=1	Q8INW5_DROME (+2)		36 kDa		unknown	0	0	1	2
553	TRUE	Empty	Eukaryotic translation initiation factor 3 subunit I OS=Drosophila melanogaster GN=Trip1 PE=1 SV=1	EIF3I_DROME		36 kDa		unknown	2	1	0	0
554	TRUE	Empty	COP9 signalosome complex subunit 7 OS=Drosophila melanogaster GN=CSN7 PE=1 SV=2	CSN7_DROME		31 kDa		unknown	0	0	2	0
555	TRUE	Empty	Xe7, isoform A OS=Drosophila melanogaster GN=Xe7 PE=1 SV=1	Q7KTT0_DROME (+1)		91 kDa		unknown	2	0	0	0
556	TRUE	Empty	BcDNA.GH02678 OS=Drosophila melanogaster GN=Vps4 PE=1 SV=1	Q9Y162_DROME		50 kDa		unknown	0	0	2	0
557	TRUE	Empty	Paramyosin, long form OS=Drosophila melanogaster GN=Prm PE=1 SV=1	MYSP1_DROME		102 kDa		unknown	0	0	2	0
558	TRUE	Empty	CG8728 OS=Drosophila melanogaster GN=CG8728-RA PE=1 SV=1	Q7K3W2_DROME		61 kDa		unknown	0	0	2	0
559	TRUE	Empty	Septin-interacting protein 1 OS=Drosophila melanogaster GN=sip1 PE=1 SV=1	TFP11_DROME		95 kDa		unknown	0	0	0	2
560	TRUE	Empty	Rad50, isoform E OS=Drosophila melanogaster GN=rad50 PE=1 SV=1	A0A0B4K7L0_DROME		152 kDa		unknown	0	0	0	2
561	TRUE	Empty	Moesin, isoform M OS=Drosophila melanogaster GN=Moe PE=1 SV=1	M9PHG2_DROME		69 kDa		unknown	0	0	2	0
562	TRUE	Empty	Protein on ecdysone puffs, isoform D OS=Drosophila melanogaster GN=Pep PE=1 SV=1	M9NG39_DROME (+1)		76 kDa		unknown	0	0	2	0
563	TRUE	Empty	FI21453p1 OS=Drosophila melanogaster GN=Trn PE=1 SV=1	Q9VRV8_DROME		102 kDa		unknown	0	0	0	3
564	TRUE	Empty	CG6695, isoform A OS=Drosophila melanogaster GN=CG6695 PE=1 SV=3	Q9VC54_DROME		109 kDa		unknown	0	3	0	0
565	TRUE	Empty	AP complex subunit beta OS=Drosophila melanogaster GN=AP-1-2beta PE=1 SV=1	Q24253_DROME		101 kDa		unknown	0	0	0	2
566	TRUE	Empty	FI21225p1 OS=Drosophila melanogaster GN=unc-45 PE=1 SV=1	Q9VHW4_DROME		105 kDa		unknown	0	0	0	2
567	TRUE	Empty	Mitogen-activated protein kinase ERK-A OS=Drosophila melanogaster GN=rl PE=1 SV=3	ERKA_DROME		43 kDa		unknown	0	0	0	2
568	TRUE	Empty	Histone-lysine N-methyltransferase Su(var)3-9 OS=Drosophila melanogaster GN=Su(var)3-9 PE=1 SV=2	SUV39_DROME		72 kDa	TRUE	unknown	0	0	2	0
569	TRUE	Empty	AMP deaminase, isoform J OS=Drosophila melanogaster GN=AMPdeam-RJ PE=1 SV=2	D0IQK3_DROME (+1)		90 kDa		unknown	0	0	2	0
570	TRUE	Empty	E3 ubiquitin-protein ligase listerin OS=Drosophila melanogaster GN=l(3)76BDr PE=1 SV=2	LTN1_DROME		199 kDa		unknown	0	0	0	3
571	TRUE	Empty	CG10289, isoform B OS=Drosophila melanogaster GN=CG10289 PE=1 SV=1	M9PEB1_DROME (+2)		108 kDa		unknown	0	0	0	3
572	TRUE	Empty	CG1970, isoform B OS=Drosophila melanogaster GN=ND-49 PE=1 SV=2	Q9V4E0_DROME		53 kDa		unknown	0	0	2	0
573	TRUE	Empty	Cysteine--tRNA ligase, cytoplasmic OS=Drosophila melanogaster GN=Aats-cys PE=1 SV=1	SYCC_DROME		84 kDa		unknown	0	0	2	0
574	TRUE	Empty	CG4069-PA OS=Drosophila melanogaster GN=CG4069 PE=1 SV=1	Q9VTZ7_DROME		56 kDa		unknown	0	0	0	3
575	TRUE	Empty	3-hydroxyacyl-CoA dehydrogenase type-2 OS=Drosophila melanogaster GN=scu PE=1 SV=1	HCD2_DROME		27 kDa		unknown	0	0	3	0
576	TRUE	Empty	Probable trans-2-enoyl-CoA reductase, mitochondrial OS=Drosophila melanogaster GN=CG16935 PE=3 SV=2	MECR_DROME		39 kDa		unknown	0	0	0	2
577	TRUE	Empty	CG10324 OS=Drosophila melanogaster GN=CG10324-RA PE=1 SV=1	Q9VES0_DROME		62 kDa		unknown	3	0	0	0
578	TRUE	Empty	Ef1alpha-like factor, isoform C OS=Drosophila melanogaster GN=Elf PE=1 SV=1	M9PD08_DROME (+1)		55 kDa		unknown	0	0	0	2
579	TRUE	Empty	60S ribosomal protein L18a OS=Drosophila melanogaster GN=RpL18A PE=1 SV=1	RL18A_DROME		21 kDa		unknown	0	0	2	0
580	TRUE	Empty	GTP-binding nuclear protein Ran OS=Drosophila melanogaster GN=Ran PE=1 SV=1	RAN_DROME		25 kDa		unknown	0	0	3	0
581	TRUE	Empty	Lamin-C OS=Drosophila melanogaster GN=LamC PE=1 SV=2	LAMC_DROME		70 kDa		unknown	0	0	0	3
582	TRUE	Empty	Valyl-tRNA synthetase, isoform C OS=Drosophila melanogaster GN=Aats-val PE=1 SV=1	A0A0B4KF06_DROME (+1)		119 kDa		unknown	0	0	3	0
583	TRUE	Empty	Regena, isoform C OS=Drosophila melanogaster GN=Rga PE=4 SV=1	A0A0B4LHS9_DROME (+1)		59 kDa		unknown	0	0	3	0
584	TRUE	Empty	RE62581p OS=Drosophila melanogaster GN=RpL21 PE=1 SV=1	Q9V9M7_DROME		18 kDa		unknown	0	0	2	0
585	TRUE	Empty	CG6084, isoform D OS=Drosophila melanogaster GN=CG6084 PE=1 SV=1	M9PI17_DROME (+1)		36 kDa		unknown	0	0	3	0
586	TRUE	Empty	Glycogen [starch] synthase OS=Drosophila melanogaster GN=GlyS PE=1 SV=2	GYS_DROME		82 kDa		unknown	0	0	2	0
587	TRUE	Empty	DNA replication licensing factor Mcm3 OS=Drosophila melanogaster GN=Mcm3 PE=1 SV=1	MCM3_DROME (+1)		91 kDa		unknown	0	0	3	0
588	TRUE	Empty	Dipeptidase B, isoform A OS=Drosophila melanogaster GN=Dip-B PE=1 SV=2	Q9VFQ9_DROME		56 kDa		unknown	0	0	3	0
589	TRUE	Empty	CG6439, isoform A OS=Drosophila melanogaster GN=CG6439 PE=1 SV=1	Q9VD58_DROME		40 kDa		unknown	0	0	0	3
590	TRUE	Empty	GDP dissociation inhibitor, isoform A OS=Drosophila melanogaster GN=Gdi PE=1 SV=1	Q9VLB7_DROME		50 kDa		unknown	0	0	3	0
591	TRUE	Empty	Nuclear pore complex protein Nup160 homolog OS=Drosophila melanogaster GN=Nup160 PE=1 SV=1	NU160_DROME		160 kDa		unknown	0	0	0	3
592	TRUE	Empty	Nucleoporin 75kD OS=Drosophila melanogaster GN=Nup75 PE=1 SV=1	A1YK02_DROME		77 kDa		unknown	0	0	0	3
593	TRUE	Empty	Probable elongation factor 1-delta OS=Drosophila melanogaster GN=eEF1delta PE=1 SV=1	EF1D_DROME		29 kDa		unknown	0	0	2	0
594	TRUE	Empty	CG11897, isoform A OS=Drosophila melanogaster GN=CG11897 PE=1 SV=1	Q961D3_DROME		155 kDa		unknown	0	0	0	2
595	TRUE	Empty	Sodium chloride cotransporter 69, isoform C OS=Drosophila melanogaster GN=Ncc69 PE=1 SV=1	M9PCA7_DROME (+2)		132 kDa		unknown	0	0	0	3
596	TRUE	Empty	Ade5, isoform B OS=Drosophila melanogaster GN=ade5 PE=1 SV=1	F0JAN1_DROME (+1)		47 kDa		unknown	0	0	3	0
597	TRUE	Empty	Staufen, isoform C OS=Drosophila melanogaster GN=stau PE=1 SV=1	E1JGK6_DROME (+1)		110 kDa		unknown	0	3	0	0
598	TRUE	Empty	CG7424-PA OS=Drosophila melanogaster GN=RpL36A PE=1 SV=2	Q9VLT7_DROME		13 kDa		unknown	0	0	0	2
599	TRUE	Empty	Proteasome subunit alpha type-6 OS=Drosophila melanogaster GN=Prosalpha1 PE=1 SV=2	PSA6_DROME		27 kDa		unknown	0	0	2	0
600	TRUE	Empty	I precursor Lysyl endopeptidase Achromobacter lyticus.	CON_Protease		68 kDa		unknown	0	0	0	3
601	TRUE	Empty	CG6767, isoform F OS=Drosophila melanogaster GN=CG6767 PE=1 SV=1	M9PEP5_DROME (+5)		40 kDa		unknown	0	0	3	0
602	TRUE	Empty	CG12171 OS=Drosophila melanogaster GN=CG12171 PE=1 SV=1	Q9VNF3_DROME		27 kDa		unknown	0	0	0	2
603	TRUE	Empty	Peptidyl-prolyl cis-trans isomerase OS=Drosophila melanogaster GN=Cyp1 PE=1 SV=2	PPIA_DROME		25 kDa		unknown	0	0	3	0
604	TRUE	Empty	CG4752 OS=Drosophila melanogaster GN=CG4752-RA PE=1 SV=2	Q9W247_DROME		140 kDa		unknown	0	0	0	2
605	TRUE	Empty	COP9 signalosome complex subunit 3 OS=Drosophila melanogaster GN=CSN3 PE=2 SV=2	CSN3_DROME		51 kDa		unknown	0	0	2	0
606	TRUE	Empty	Pinin, isoform B OS=Drosophila melanogaster GN=Pnn PE=1 SV=1	A8JQW3_DROME (+1)		36 kDa		unknown	2	0	0	0
607	TRUE	Empty	Dipeptidyl peptidase 3 OS=Drosophila melanogaster GN=DppIII PE=2 SV=2	DPP3_DROME		89 kDa		unknown	0	0	2	0
608	TRUE	Empty	Amun, isoform A OS=Drosophila melanogaster GN=Amun PE=1 SV=1	Q9VYV4_DROME		58 kDa		unknown	0	0	0	2
609	TRUE	Empty	CG5958 OS=Drosophila melanogaster GN=CG5958-RA PE=1 SV=1	Q9VM12_DROME		34 kDa		unknown	0	0	0	2
610	TRUE	Empty	CG9172, isoform A OS=Drosophila melanogaster GN=ND-20 PE=1 SV=1	Q9VXK7_DROME		25 kDa		unknown	0	0	0	2
611	TRUE	Empty	Calcium-transporting ATPase OS=Drosophila melanogaster GN=PMCA PE=1 SV=1	E6EK15_DROME (+2)		132 kDa		unknown	0	0	0	2
612	TRUE	Empty	Enhancer of mRNA-decapping protein 4 homolog OS=Drosophila melanogaster GN=Ge-1 PE=1 SV=2	EDC4_DROME		149 kDa		unknown	0	0	0	2
613	TRUE	Empty	Succinyl-CoA ligase subunit beta OS=Drosophila melanogaster GN=Sucb PE=1 SV=1	Q9V470_DROME		45 kDa		unknown	0	0	0	2
614	TRUE	Empty	LD05345p OS=Drosophila melanogaster GN=eIF2B-delta PE=1 SV=1	Q9W1Q8_DROME		68 kDa		unknown	0	0	2	0
615	TRUE	Empty	sp|SRPP_HEVBR|CON_SRPP	CON_SRPP		22 kDa		unknown	0	0	2	0
616	TRUE	Empty	Molybdenum cofactor synthesis protein cinnamon OS=Drosophila melanogaster GN=cin PE=1 SV=3	CIN_DROME		66 kDa		unknown	0	0	2	0
617	TRUE	Empty	Calcium-binding protein 1, isoform A OS=Drosophila melanogaster GN=CaBP1 PE=1 SV=1	Q9V438_DROME		47 kDa		unknown	0	0	2	0
618	TRUE	Empty	Hexokinase OS=Drosophila melanogaster GN=Hex-A PE=1 SV=1	Q9W330_DROME		59 kDa		unknown	0	0	2	0
619	TRUE	Empty	60S ribosomal protein L36 OS=Drosophila melanogaster GN=RpL36 PE=1 SV=1	RL36_DROME		14 kDa		unknown	0	0	2	0
620	TRUE	Empty	CG6851-PA, isoform A OS=Drosophila melanogaster GN=Mtch PE=1 SV=1	Q9V3Y4_DROME		35 kDa		unknown	0	0	0	2
621	TRUE	Empty	CG5313-PA OS=Drosophila melanogaster GN=RfC3 PE=1 SV=2	Q9VKW3_DROME		37 kDa		unknown	0	0	2	0
622	TRUE	Empty	tRNA (cytosine(34)-C(5))-methyltransferase OS=Drosophila melanogaster GN=Nsun2 PE=2 SV=1	NSUN2_DROME		84 kDa		unknown	0	0	2	0
623	TRUE	Empty	Centromere/kinetochore protein zw10 OS=Drosophila melanogaster GN=mit(1)15 PE=1 SV=2	ZW10_DROME		82 kDa		unknown	0	0	0	2
624	TRUE	Empty	CG8142 OS=Drosophila melanogaster GN=CG8142 PE=1 SV=2	Q9VX15_DROME		40 kDa		unknown	0	0	0	2
625	TRUE	Empty	CathD OS=Drosophila melanogaster GN=cathD PE=1 SV=1	Q7K485_DROME		42 kDa		unknown	0	0	0	2
626	TRUE	Empty	CG10640-PA, isoform A OS=Drosophila melanogaster GN=Uev1A PE=1 SV=1	Q9VRL1_DROME		17 kDa		unknown	0	0	2	0
627	TRUE	Empty	GH05406p OS=Drosophila melanogaster GN=mRpS30 PE=1 SV=1	Q9VXP3_DROME		65 kDa		unknown	0	0	2	0
628	TRUE	Empty	60S ribosomal protein L8 OS=Drosophila melanogaster GN=RpL8 PE=1 SV=1	RL8_DROME		28 kDa		unknown	0	0	2	0
629	TRUE	Empty	Cysteine proteinase-1, isoform D OS=Drosophila melanogaster GN=Cp1 PE=1 SV=1	A0A0B4JD48_DROME (+1)		27 kDa		unknown	0	0	2	0
630	TRUE	Empty	LD24646p OS=Drosophila melanogaster GN=pch2 PE=1 SV=1	Q8SX76_DROME		47 kDa		unknown	0	0	0	2
631	TRUE	Empty	C-terminal binding protein, isoform G OS=Drosophila melanogaster GN=CtBP PE=1 SV=1	A0A0B4KHB2_DROME (+1)		50 kDa		unknown	0	0	2	0
632	TRUE	Empty	Eukaryotic translation initiation factor 3 subunit F-1 OS=Drosophila melanogaster GN=eIF3-S5-1 PE=2 SV=1	EI3F1_DROME		31 kDa		unknown	0	0	2	0
633	TRUE	Empty	AT14148p OS=Drosophila melanogaster GN=CG2604 PE=1 SV=1	Q9VN86_DROME		47 kDa		unknown	0	0	0	2
634	TRUE	Empty	CG7546, isoform D OS=Drosophila melanogaster GN=CG7546 PE=1 SV=1	B7Z0D3_DROME (+7)		144 kDa		unknown	0	0	0	2
635	TRUE	Empty	Catalase OS=Drosophila melanogaster GN=Cat PE=1 SV=2	CATA_DROME		57 kDa		unknown	0	0	2	0
636	TRUE	Empty	Streptavidin OS=Streptomyces avidinii PE=1 SV=1	CON_SAV_STRAV		19 kDa		unknown	0	0	0	2
637	TRUE	Empty	V-type proton ATPase subunit H OS=Drosophila melanogaster GN=VhaSFD PE=2 SV=2	VATH_DROME		54 kDa		unknown	0	0	2	0
638	TRUE	Empty	Nucleoside diphosphate kinase OS=Drosophila melanogaster GN=awd PE=1 SV=1	A0A0B4LHX6_DROME (+1)		19 kDa		unknown	0	0	2	0
END OF FILE
